# Supplementary material for: Tetra-μ-methacrylato-κ8 O:O′-bis­[(pyri­din-2-amine-κN 1)copper(II)]
Source: Acta Crystallogr Sect E Struct Rep Online. 2009 Apr 18;65(Pt 5):m526. doi: 10.1107/S160053680901352X (PMC2977582; doi:10.1107/S160053680901352X)
Supplement: Supplementary file 1 [file e-65-0m526-sup1.cif]

##############################################################################
###                                                                        ###
###        Electronic paper (Acta Crystallographica Section E)             ###
###                                                                        ###
##############################################################################
#                                                                            #
# This CIF contains the data in a paper accepted for publication in Acta     #
# Crystallographica Section E. It conforms to the requirements of Notes      #
# for Authors for Section E, and has been peer reviewed under the auspices   #
# of the IUCr Commission on Journals.                                        #
#                                                                            #
# Full details of the Crystallographic Information File format               #
# are given in the paper "The Crystallographic Information File (CIF):       #
# a New Standard Archive File for Crystallography" by S. R. Hall, F. H.      #
# Allen and I. D. Brown [Acta Cryst. (1991), A47, 655-685].                  #
#                                                                            #
# The current version of the core CIF dictionary is obtainable from          #
# ftp://ftp.iucr.org/pub/cif_core.dic. The current version number is 2.4.    #
#                                                                            #
# Software is freely available for graphical display of the structure(s) in  #
# this CIF.  For information consult the CIF home page http://www.iucr.org/  #
# cif/home.html                                                              #
#                                                                            #
# This file may be used for bona fide research purposes within the           #
# scientific community so long as proper attribution is given to the journal # 
# article from which it was obtained.                                        #
#                                                                            #
##############################################################################
                                             
data_I
_audit_creation_method     SHELXL-97
_chemical_name_systematic
;
Tetra-\m-methacrylato-\k^8^<i>O</i>:<i>O</i>'-bis[(pyridin-2-amine-
\k<i>N</i>^1^)copper(II)]
;
_chemical_name_common     ?
_chemical_formula_moiety     'C26 H32 Cu2 N4 O8'
_chemical_formula_sum     'C26 H32 Cu2 N4 O8'
_chemical_formula_iupac     '[Cu2 (C4 H5 O2)4 (C5 H6 N2)2]'
_chemical_formula_weight     655.64
_chemical_melting_point     ?
_symmetry_cell_setting     monoclinic
_symmetry_space_group_name_H-M     'P 21/c'
_symmetry_space_group_name_Hall     '-P 2ybc'
loop_
    _symmetry_equiv_pos_as_xyz
    'x, y, z'
    '-x, y+1/2, -z+1/2'
    '-x, -y, -z'
    'x, -y-1/2, z-1/2'
_cell_length_a     16.8591(15)
_cell_length_b     12.1185(11)
_cell_length_c     16.5980(15)
_cell_angle_alpha     90.00
_cell_angle_beta     117.458(2)
_cell_angle_gamma     90.00
_cell_volume     3009.1(5)
_cell_formula_units_Z     4
_cell_measurement_reflns_used     5539
_cell_measurement_theta_min     2.16
_cell_measurement_theta_max     25.40
_cell_measurement_temperature     298(2)
_exptl_crystal_description     block
_exptl_crystal_colour     blue
_exptl_crystal_size_max     0.28
_exptl_crystal_size_mid     0.20
_exptl_crystal_size_min     0.13
_exptl_crystal_density_diffrn     1.447
_exptl_crystal_density_meas     ?
_exptl_crystal_density_method     'not measured'
_exptl_crystal_F_000     1352
_exptl_absorpt_coefficient_mu     1.465
_exptl_absorpt_correction_type     multi-scan
_exptl_absorpt_process_details     '(SADABS; Sheldrick, 2004)'
_exptl_absorpt_correction_T_min     0.6846
_exptl_absorpt_correction_T_max     0.8324
_exptl_special_details
;
;
_diffrn_ambient_temperature     298(2)
_diffrn_radiation_type     MoK\a
_diffrn_radiation_wavelength     0.71073
_diffrn_radiation_source     'fine-focus sealed tube'
_diffrn_radiation_monochromator     graphite
_diffrn_measurement_device_type     'Bruker APEXII area-detector'
_diffrn_measurement_method     '\f and \w'
_diffrn_detector_area_resol_mean     ?
_diffrn_reflns_number     15356
_diffrn_reflns_av_R_equivalents     0.0993
_diffrn_reflns_av_sigmaI/netI     0.0879
_diffrn_reflns_theta_min     2.16
_diffrn_reflns_theta_max     25.40
_diffrn_reflns_theta_full     25.40
_diffrn_measured_fraction_theta_max     0.999
_diffrn_measured_fraction_theta_full     0.999
_diffrn_reflns_limit_h_min     -20
_diffrn_reflns_limit_h_max     20
_diffrn_reflns_limit_k_min     -14
_diffrn_reflns_limit_k_max     10
_diffrn_reflns_limit_l_min     -20
_diffrn_reflns_limit_l_max     20
_diffrn_standards_number     0
_diffrn_standards_interval_count     0
_diffrn_standards_interval_time     0
_diffrn_standards_decay_%     ?
_refine_special_details
;
 Refinement of F^2^ against ALL reflections.  The weighted R-factor wR and
 goodness of fit S are based on F^2^, conventional R-factors R are based
 on F, with F set to zero for negative F^2^. The threshold expression of
 F^2^ > 2sigma(F^2^) is used only for calculating R-factors(gt) etc. and is
 not relevant to the choice of reflections for refinement.  R-factors based
 on F^2^ are statistically about twice as large as those based on F, and R-
 factors based on ALL data will be even larger.
;
_reflns_number_total     5539
_reflns_number_gt     3542
_reflns_threshold_expression     I>2\s(I)
_refine_ls_structure_factor_coef     Fsqd
_refine_ls_matrix_type     full
_refine_ls_R_factor_all     0.0646
_refine_ls_R_factor_gt     0.0410
_refine_ls_wR_factor_gt     0.0789
_refine_ls_wR_factor_ref     0.0839
_refine_ls_goodness_of_fit_ref     0.881
_refine_ls_restrained_S_all     0.881
_refine_ls_number_reflns     5539
_refine_ls_number_parameters     365
_refine_ls_number_restraints     0
_refine_ls_hydrogen_treatment     constr
_refine_ls_weighting_scheme     calc
_refine_ls_weighting_details
            'calc w=1/[\s^2^(Fo^2^)+(0.01P)^2^+0.272P] where P=(Fo^2^+2Fc^2^)/3'
_atom_sites_solution_hydrogens     geom
_atom_sites_solution_primary     direct
_atom_sites_solution_secondary     difmap
_refine_ls_shift/su_max     0.001
_refine_ls_shift/su_mean     0.000
_refine_diff_density_max     0.495
_refine_diff_density_min     -0.351
_refine_ls_extinction_method     none
_refine_ls_extinction_coef     ?
loop_
    _atom_type_symbol
    _atom_type_description
    _atom_type_scat_dispersion_real
    _atom_type_scat_dispersion_imag
    _atom_type_scat_source
    'C' 'C' 0.0033 0.0016
                         'International Tables Vol C Tables 4.2.6.8 and 6.1.1.4'
    'H' 'H' 0.0000 0.0000
                         'International Tables Vol C Tables 4.2.6.8 and 6.1.1.4'
    'Cu' 'Cu' 0.3201 1.2651
                         'International Tables Vol C Tables 4.2.6.8 and 6.1.1.4'
    'N' 'N' 0.0061 0.0033
                         'International Tables Vol C Tables 4.2.6.8 and 6.1.1.4'
    'O' 'O' 0.0106 0.0060
                         'International Tables Vol C Tables 4.2.6.8 and 6.1.1.4'
_computing_data_collection     'APEX2 (Bruker, 2004)'
_computing_cell_refinement     'SAINT (Bruker, 2004)'
_computing_data_reduction     'SAINT (Bruker, 2004)'
_computing_structure_solution     'SHELXS97 (Sheldrick, 2008)'
_computing_structure_refinement     'SHELXL97 (Sheldrick, 2008)'
_computing_molecular_graphics
;
ORTEPIII (Burnett & Johnson, 1996) and ORTEP-3 for Windows (Farrugia,
1997)
;
_computing_publication_material     'SHELXL97 (Sheldrick, 2008)'
loop_
    _atom_site_type_symbol
    _atom_site_label
    _atom_site_fract_x
    _atom_site_fract_y
    _atom_site_fract_z
    _atom_site_U_iso_or_equiv
    _atom_site_adp_type
    _atom_site_calc_flag
    _atom_site_refinement_flags
    _atom_site_occupancy
    _atom_site_disorder_assembly
    _atom_site_disorder_group
    Cu Cu2 0.45444(2) 0.09186(3) 0.49285(2) 0.04205(13) Uani d . 1 . .
    O O6 0.57214(14) 0.1643(2) 0.55362(14) 0.0594(7) Uani d . 1 . .
    O O5 0.64848(13) 0.0105(2) 0.56541(14) 0.0568(6) Uani d . 1 . .
    O O7 0.46883(14) 0.0508(2) 0.61306(13) 0.0559(6) Uani d . 1 . .
    O O8 0.45651(13) 0.1057(2) 0.37567(13) 0.0531(6) Uani d . 1 . .
    N N1 0.37557(15) 0.2416(2) 0.47289(15) 0.0420(7) Uani d . 1 . .
    N N2 0.26243(18) 0.1607(3) 0.4918(2) 0.0837(11) Uani d . 1 . .
    H H2A 0.2881 0.0979 0.4969 0.100 Uiso d R 1 . .
    H H2B 0.2133 0.1647 0.4955 0.100 Uiso d R 1 . .
    C C1 0.4104(2) 0.3339(3) 0.45853(19) 0.0498(9) Uani d . 1 . .
    H H1 0.4633 0.3273 0.4542 0.060 Uiso calc R 1 . .
    C C2 0.3754(2) 0.4363(3) 0.4498(2) 0.0637(10) Uani d . 1 . .
    H H2 0.4029 0.4976 0.4397 0.076 Uiso calc R 1 . .
    C C3 0.2970(3) 0.4456(4) 0.4565(2) 0.0739(12) Uani d . 1 . .
    H H3 0.2711 0.5146 0.4520 0.089 Uiso calc R 1 . .
    C C4 0.2579(2) 0.3550(4) 0.4694(2) 0.0671(11) Uani d . 1 . .
    H H4 0.2043 0.3606 0.4725 0.081 Uiso calc R 1 . .
    C C5 0.2991(2) 0.2524(3) 0.4781(2) 0.0511(9) Uani d . 1 . .
    C C6 0.6433(2) 0.1113(3) 0.5791(2) 0.0491(9) Uani d . 1 . .
    C C7 0.7293(2) 0.1718(4) 0.6338(2) 0.0638(11) Uani d . 1 . .
    C C8 0.7244(3) 0.2751(4) 0.6645(3) 0.123(2) Uani d . 1 . .
    H H5 0.7764 0.3150 0.6986 0.148 Uiso calc R 1 . .
    H H6 0.6691 0.3054 0.6514 0.148 Uiso calc R 1 . .
    C C9 0.8112(2) 0.1162(4) 0.6499(3) 0.0890(14) Uani d . 1 . .
    H H7 0.8151 0.0472 0.6799 0.134 Uiso calc R 1 . .
    H H8 0.8614 0.1616 0.6875 0.134 Uiso calc R 1 . .
    H H9 0.8114 0.1029 0.5930 0.134 Uiso calc R 1 . .
    C C10 0.5107(2) -0.0342(3) 0.6544(2) 0.0459(9) Uani d . 1 . .
    C C11 0.5223(2) -0.0509(4) 0.7493(2) 0.0596(10) Uani d . 1 . .
    C C12 0.5509(2) -0.1495(4) 0.7904(2) 0.0842(13) Uani d . 1 . .
    H H12A 0.5571 -0.1610 0.8484 0.101 Uiso calc R 1 . .
    H H12B 0.5645 -0.2058 0.7607 0.101 Uiso calc R 1 . .
    C C13 0.5006(3) 0.0384(5) 0.7901(3) 0.1203(19) Uani d . 1 . .
    H H13A 0.5050 0.0153 0.8474 0.180 Uiso calc R 1 . .
    H H13B 0.4407 0.0623 0.7511 0.180 Uiso calc R 1 . .
    H H13C 0.5413 0.0982 0.7997 0.180 Uiso calc R 1 . .
    Cu Cu1 0.95058(2) 0.58684(3) 0.95769(2) 0.04257(13) Uani d . 1 . .
    O O2 0.95450(14) 0.6179(2) 1.07602(13) 0.0538(6) Uani d . 1 . .
    O O1 1.03977(14) 0.4737(2) 1.14736(13) 0.0557(6) Uani d . 1 . .
    O O4 0.84923(13) 0.4861(2) 0.92871(14) 0.0580(6) Uani d . 1 . .
    O O3 1.06707(14) 0.6594(2) 1.00035(15) 0.0581(6) Uani d . 1 . .
    N N3 0.87554(16) 0.7370(2) 0.89766(16) 0.0459(7) Uani d . 1 . .
    N N4 0.7646(2) 0.6533(3) 0.7748(2) 0.1019(13) Uani d . 1 . .
    H H4A 0.7880 0.5907 0.7981 0.122 Uiso d R 1 . .
    H H4B 0.7171 0.6557 0.7233 0.122 Uiso d R 1 . .
    C C14 0.8020(2) 0.7465(4) 0.8181(2) 0.0595(10) Uani d . 1 . .
    C C15 0.7644(3) 0.8481(4) 0.7818(3) 0.0766(13) Uani d . 1 . .
    H H14 0.7130 0.8525 0.7264 0.092 Uiso calc R 1 . .
    C C16 0.8035(3) 0.9387(4) 0.8278(3) 0.0878(14) Uani d . 1 . .
    H H15 0.7798 1.0075 0.8040 0.105 Uiso calc R 1 . .
    C C17 0.8792(3) 0.9320(4) 0.9108(3) 0.0791(12) Uani d . 1 . .
    H H16 0.9065 0.9950 0.9440 0.095 Uiso calc R 1 . .
    C C18 0.9116(2) 0.8313(3) 0.9417(2) 0.0580(10) Uani d . 1 . .
    H H18 0.9626 0.8264 0.9974 0.070 Uiso calc R 1 . .
    C C19 0.9986(2) 0.5606(3) 1.1453(2) 0.0438(8) Uani d . 1 . .
    C C20 1.0036(2) 0.6006(3) 1.2327(2) 0.0485(9) Uani d . 1 . .
    C C21 0.9650(2) 0.7007(4) 1.2336(2) 0.0756(12) Uani d . 1 . .
    H H21A 0.9676 0.7271 1.2874 0.091 Uiso calc R 1 . .
    H H21B 0.9364 0.7417 1.1805 0.091 Uiso calc R 1 . .
    C C22 1.0486(2) 0.5319(4) 1.3096(2) 0.0833(13) Uani d . 1 . .
    H H22A 1.0584 0.5718 1.3634 0.125 Uiso calc R 1 . .
    H H22B 1.1051 0.5096 1.3139 0.125 Uiso calc R 1 . .
    H H22C 1.0129 0.4678 1.3037 0.125 Uiso calc R 1 . .
    C C23 0.8592(2) 0.3867(3) 0.9520(2) 0.0484(9) Uani d . 1 . .
    C C24 0.7760(2) 0.3184(3) 0.9224(2) 0.0632(10) Uani d . 1 . .
    C C25 0.6949(3) 0.3669(4) 0.8807(3) 0.1101(17) Uani d . 1 . .
    H H25A 0.6434 0.3249 0.8636 0.132 Uiso calc R 1 . .
    H H25B 0.6904 0.4423 0.8691 0.132 Uiso calc R 1 . .
    C C26 0.7873(3) 0.2029(4) 0.9421(4) 0.1107(17) Uani d . 1 . .
    H H26A 0.7305 0.1706 0.9287 0.166 Uiso calc R 1 . .
    H H26B 0.8280 0.1923 1.0052 0.166 Uiso calc R 1 . .
    H H26C 0.8108 0.1683 0.9057 0.166 Uiso calc R 1 . .
loop_
    _atom_site_aniso_label
    _atom_site_aniso_U_11
    _atom_site_aniso_U_22
    _atom_site_aniso_U_33
    _atom_site_aniso_U_12
    _atom_site_aniso_U_13
    _atom_site_aniso_U_23
    Cu2 0.0353(2) 0.0501(3) 0.0383(2) 0.00534(19) 0.01493(17) 0.0075(2)
    O6 0.0419(13) 0.0637(18) 0.0629(14) -0.0030(13) 0.0160(12) 0.0034(14)
    O5 0.0347(13) 0.0625(18) 0.0670(15) 0.0007(13) 0.0182(11) 0.0027(14)
    O7 0.0655(15) 0.0628(17) 0.0452(13) 0.0154(14) 0.0304(12) 0.0141(12)
    O8 0.0555(14) 0.0648(17) 0.0423(12) 0.0132(13) 0.0253(11) 0.0124(12)
    N1 0.0351(14) 0.0552(19) 0.0365(13) 0.0051(14) 0.0171(12) 0.0022(13)
    N2 0.064(2) 0.088(3) 0.126(3) 0.013(2) 0.067(2) 0.023(2)
    C1 0.0408(19) 0.061(3) 0.0449(19) 0.0041(19) 0.0176(16) -0.0011(19)
    C2 0.067(3) 0.050(3) 0.068(2) 0.003(2) 0.027(2) 0.000(2)
    C3 0.070(3) 0.066(3) 0.075(3) 0.023(2) 0.025(2) -0.007(2)
    C4 0.056(2) 0.083(3) 0.069(3) 0.015(2) 0.035(2) -0.005(2)
    C5 0.047(2) 0.066(3) 0.0431(18) 0.007(2) 0.0234(16) -0.0004(19)
    C6 0.041(2) 0.064(3) 0.0389(19) -0.007(2) 0.0156(17) 0.0116(19)
    C7 0.046(2) 0.070(3) 0.063(2) -0.010(2) 0.0150(19) 0.016(2)
    C8 0.078(3) 0.084(4) 0.159(5) -0.031(3) 0.013(3) -0.038(4)
    C9 0.054(2) 0.119(4) 0.080(3) -0.017(3) 0.019(2) 0.014(3)
    C10 0.0346(19) 0.061(3) 0.0382(18) -0.0059(18) 0.0136(15) 0.0036(18)
    C11 0.060(2) 0.081(3) 0.0368(19) 0.004(2) 0.0221(17) 0.007(2)
    C12 0.104(3) 0.099(4) 0.051(2) 0.012(3) 0.037(2) 0.023(2)
    C13 0.181(5) 0.128(5) 0.063(3) 0.028(4) 0.066(3) 0.001(3)
    Cu1 0.0397(2) 0.0478(3) 0.0397(2) 0.0095(2) 0.01785(18) 0.00255(19)
    O2 0.0624(14) 0.0598(16) 0.0409(12) 0.0190(13) 0.0254(11) 0.0052(12)
    O1 0.0651(15) 0.0638(18) 0.0424(12) 0.0192(14) 0.0283(11) 0.0022(12)
    O4 0.0377(13) 0.0662(18) 0.0614(14) 0.0051(13) 0.0154(11) 0.0078(14)
    O3 0.0415(13) 0.0556(17) 0.0765(15) 0.0017(12) 0.0267(12) 0.0023(14)
    N3 0.0377(15) 0.056(2) 0.0390(14) 0.0134(15) 0.0136(12) 0.0087(14)
    N4 0.090(3) 0.105(3) 0.057(2) 0.010(2) -0.0116(18) 0.002(2)
    C14 0.052(2) 0.074(3) 0.050(2) 0.014(2) 0.0207(19) 0.010(2)
    C15 0.065(3) 0.099(4) 0.057(2) 0.036(3) 0.020(2) 0.030(3)
    C16 0.098(4) 0.079(4) 0.091(3) 0.042(3) 0.047(3) 0.036(3)
    C17 0.092(3) 0.059(3) 0.097(3) 0.021(3) 0.054(3) 0.015(3)
    C18 0.060(2) 0.054(3) 0.062(2) 0.012(2) 0.0304(19) 0.006(2)
    C19 0.0379(18) 0.056(2) 0.0425(19) -0.0068(18) 0.0229(16) -0.0076(18)
    C20 0.0406(19) 0.066(3) 0.0394(18) -0.0094(18) 0.0186(15) -0.0132(18)
    C21 0.092(3) 0.084(3) 0.056(2) 0.011(3) 0.038(2) -0.019(2)
    C22 0.091(3) 0.106(4) 0.052(2) 0.001(3) 0.032(2) -0.008(3)
    C23 0.047(2) 0.054(3) 0.047(2) -0.0013(19) 0.0234(17) -0.0084(18)
    C24 0.052(2) 0.065(3) 0.071(2) -0.005(2) 0.026(2) -0.015(2)
    C25 0.046(2) 0.087(4) 0.167(5) -0.001(3) 0.023(3) -0.002(4)
    C26 0.083(3) 0.067(3) 0.174(5) -0.014(3) 0.052(3) -0.008(4)
_geom_special_details
;
 All esds (except the esd in the dihedral angle between two l.s. planes)
 are estimated using the full covariance matrix.  The cell esds are taken
 into account individually in the estimation of esds in distances, angles
 and torsion angles; correlations between esds in cell parameters are only
 used when they are defined by crystal symmetry.  An approximate (isotropic)
 treatment of cell esds is used for estimating esds involving l.s. planes.
;
loop_
    _geom_bond_atom_site_label_1
    _geom_bond_atom_site_label_2
    _geom_bond_site_symmetry_2
    _geom_bond_distance
    _geom_bond_publ_flag
    Cu2 O7 . 1.960(2) ?
    Cu2 O8 . 1.968(2) ?
    Cu2 O6 . 1.970(2) ?
    Cu2 O5 3_656 1.985(2) ?
    Cu2 N1 . 2.183(3) ?
    Cu2 Cu2 3_656 2.6528(8) ?
    O6 C6 . 1.250(4) ?
    O5 C6 . 1.252(4) ?
    O5 Cu2 3_656 1.985(2) ?
    O7 C10 . 1.258(4) ?
    O8 C10 3_656 1.249(4) ?
    N1 C1 . 1.335(4) ?
    N1 C5 . 1.338(4) ?
    N2 C5 . 1.340(4) ?
    N2 H2A . 0.8600 ?
    N2 H2B . 0.8600 ?
    C1 C2 . 1.352(5) ?
    C1 H1 . 0.9300 ?
    C2 C3 . 1.381(5) ?
    C2 H2 . 0.9300 ?
    C3 C4 . 1.349(5) ?
    C3 H3 . 0.9300 ?
    C4 C5 . 1.398(5) ?
    C4 H4 . 0.9300 ?
    C6 C7 . 1.501(5) ?
    C7 C8 . 1.368(6) ?
    C7 C9 . 1.445(5) ?
    C8 H5 . 0.9300 ?
    C8 H6 . 0.9300 ?
    C9 H7 . 0.9600 ?
    C9 H8 . 0.9600 ?
    C9 H9 . 0.9600 ?
    C10 O8 3_656 1.249(4) ?
    C10 C11 . 1.508(4) ?
    C11 C12 . 1.350(6) ?
    C11 C13 . 1.412(6) ?
    C12 H12A . 0.9300 ?
    C12 H12B . 0.9300 ?
    C13 H13A . 0.9600 ?
    C13 H13B . 0.9600 ?
    C13 H13C . 0.9600 ?
    Cu1 O3 . 1.962(2) ?
    Cu1 O1 3_767 1.966(2) ?
    Cu1 O4 . 1.971(2) ?
    Cu1 O2 . 1.971(2) ?
    Cu1 N3 . 2.178(3) ?
    Cu1 Cu1 3_767 2.6498(8) ?
    O2 C19 . 1.253(4) ?
    O1 C19 . 1.253(4) ?
    O1 Cu1 3_767 1.966(2) ?
    O4 C23 . 1.252(4) ?
    O3 C23 3_767 1.256(4) ?
    N3 C14 . 1.336(4) ?
    N3 C18 . 1.341(4) ?
    N4 C14 . 1.332(5) ?
    N4 H4A . 0.8600 ?
    N4 H4B . 0.8600 ?
    C14 C15 . 1.388(5) ?
    C15 C16 . 1.327(6) ?
    C15 H14 . 0.9300 ?
    C16 C17 . 1.382(5) ?
    C16 H15 . 0.9300 ?
    C17 C18 . 1.339(5) ?
    C17 H16 . 0.9300 ?
    C18 H18 . 0.9300 ?
    C19 C20 . 1.495(4) ?
    C20 C21 . 1.380(5) ?
    C20 C22 . 1.416(5) ?
    C21 H21A . 0.9300 ?
    C21 H21B . 0.9300 ?
    C22 H22A . 0.9600 ?
    C22 H22B . 0.9600 ?
    C22 H22C . 0.9600 ?
    C23 O3 3_767 1.256(4) ?
    C23 C24 . 1.502(5) ?
    C24 C25 . 1.351(5) ?
    C24 C26 . 1.429(6) ?
    C25 H25A . 0.9300 ?
    C25 H25B . 0.9300 ?
    C26 H26A . 0.9600 ?
    C26 H26B . 0.9600 ?
    C26 H26C . 0.9600 ?
loop_
    _geom_angle_atom_site_label_1
    _geom_angle_atom_site_label_2
    _geom_angle_atom_site_label_3
    _geom_angle_site_symmetry_1
    _geom_angle_site_symmetry_3
    _geom_angle
    _geom_angle_publ_flag
    O7 Cu2 O8 . . 167.76(9) ?
    O7 Cu2 O6 . . 88.23(9) ?
    O8 Cu2 O6 . . 89.74(9) ?
    O7 Cu2 O5 . 3_656 90.42(10) ?
    O8 Cu2 O5 . 3_656 88.94(9) ?
    O6 Cu2 O5 . 3_656 167.47(10) ?
    O7 Cu2 N1 . . 98.41(9) ?
    O8 Cu2 N1 . . 93.81(9) ?
    O6 Cu2 N1 . . 96.13(10) ?
    O5 Cu2 N1 3_656 . 96.39(10) ?
    O7 Cu2 Cu2 . 3_656 84.33(7) ?
    O8 Cu2 Cu2 . 3_656 83.48(7) ?
    O6 Cu2 Cu2 . 3_656 85.58(7) ?
    O5 Cu2 Cu2 3_656 3_656 81.89(7) ?
    N1 Cu2 Cu2 . 3_656 176.80(6) ?
    C6 O6 Cu2 . . 121.8(2) ?
    C6 O5 Cu2 . 3_656 125.4(2) ?
    C10 O7 Cu2 . . 122.5(2) ?
    C10 O8 Cu2 3_656 . 123.3(2) ?
    C1 N1 C5 . . 116.5(3) ?
    C1 N1 Cu2 . . 115.9(2) ?
    C5 N1 Cu2 . . 127.5(3) ?
    C5 N2 H2A . . 120.0 ?
    C5 N2 H2B . . 120.0 ?
    H2A N2 H2B . . 120.0 ?
    N1 C1 C2 . . 125.6(3) ?
    N1 C1 H1 . . 117.2 ?
    C2 C1 H1 . . 117.2 ?
    C1 C2 C3 . . 116.9(4) ?
    C1 C2 H2 . . 121.5 ?
    C3 C2 H2 . . 121.5 ?
    C4 C3 C2 . . 120.2(4) ?
    C4 C3 H3 . . 119.9 ?
    C2 C3 H3 . . 119.9 ?
    C3 C4 C5 . . 119.0(3) ?
    C3 C4 H4 . . 120.5 ?
    C5 C4 H4 . . 120.5 ?
    N1 C5 N2 . . 117.6(3) ?
    N1 C5 C4 . . 121.8(4) ?
    N2 C5 C4 . . 120.6(3) ?
    O6 C6 O5 . . 125.1(3) ?
    O6 C6 C7 . . 117.6(4) ?
    O5 C6 C7 . . 117.2(3) ?
    C8 C7 C9 . . 125.1(4) ?
    C8 C7 C6 . . 117.7(4) ?
    C9 C7 C6 . . 117.2(4) ?
    C7 C8 H5 . . 120.0 ?
    C7 C8 H6 . . 120.0 ?
    H5 C8 H6 . . 120.0 ?
    C7 C9 H7 . . 109.5 ?
    C7 C9 H8 . . 109.5 ?
    H7 C9 H8 . . 109.5 ?
    C7 C9 H9 . . 109.5 ?
    H7 C9 H9 . . 109.5 ?
    H8 C9 H9 . . 109.5 ?
    O8 C10 O7 3_656 . 126.2(3) ?
    O8 C10 C11 3_656 . 117.1(3) ?
    O7 C10 C11 . . 116.7(3) ?
    C12 C11 C13 . . 123.1(3) ?
    C12 C11 C10 . . 119.4(4) ?
    C13 C11 C10 . . 117.4(4) ?
    C11 C12 H12A . . 120.0 ?
    C11 C12 H12B . . 120.0 ?
    H12A C12 H12B . . 120.0 ?
    C11 C13 H13A . . 109.5 ?
    C11 C13 H13B . . 109.5 ?
    H13A C13 H13B . . 109.5 ?
    C11 C13 H13C . . 109.5 ?
    H13A C13 H13C . . 109.5 ?
    H13B C13 H13C . . 109.5 ?
    O3 Cu1 O1 . 3_767 90.51(9) ?
    O3 Cu1 O4 . . 167.62(10) ?
    O1 Cu1 O4 3_767 . 88.24(10) ?
    O3 Cu1 O2 . . 89.23(9) ?
    O1 Cu1 O2 3_767 . 167.56(9) ?
    O4 Cu1 O2 . . 89.34(9) ?
    O3 Cu1 N3 . . 93.68(10) ?
    O1 Cu1 N3 3_767 . 100.03(10) ?
    O4 Cu1 N3 . . 98.67(10) ?
    O2 Cu1 N3 . . 92.39(9) ?
    O3 Cu1 Cu1 . 3_767 83.37(7) ?
    O1 Cu1 Cu1 3_767 3_767 83.38(7) ?
    O4 Cu1 Cu1 . 3_767 84.24(7) ?
    O2 Cu1 Cu1 . 3_767 84.24(7) ?
    N3 Cu1 Cu1 . 3_767 175.54(8) ?
    C19 O2 Cu1 . . 122.8(2) ?
    C19 O1 Cu1 . 3_767 124.1(2) ?
    C23 O4 Cu1 . . 122.9(2) ?
    C23 O3 Cu1 3_767 . 124.3(2) ?
    C14 N3 C18 . . 116.5(3) ?
    C14 N3 Cu1 . . 127.1(3) ?
    C18 N3 Cu1 . . 116.2(2) ?
    C14 N4 H4A . . 120.0 ?
    C14 N4 H4B . . 120.0 ?
    H4A N4 H4B . . 120.0 ?
    N4 C14 N3 . . 116.9(4) ?
    N4 C14 C15 . . 120.7(4) ?
    N3 C14 C15 . . 122.4(4) ?
    C16 C15 C14 . . 118.6(4) ?
    C16 C15 H14 . . 120.7 ?
    C14 C15 H14 . . 120.7 ?
    C15 C16 C17 . . 120.7(4) ?
    C15 C16 H15 . . 119.7 ?
    C17 C16 H15 . . 119.7 ?
    C18 C17 C16 . . 117.5(4) ?
    C18 C17 H16 . . 121.3 ?
    C16 C17 H16 . . 121.3 ?
    C17 C18 N3 . . 124.5(4) ?
    C17 C18 H18 . . 117.8 ?
    N3 C18 H18 . . 117.8 ?
    O2 C19 O1 . . 125.3(3) ?
    O2 C19 C20 . . 117.1(3) ?
    O1 C19 C20 . . 117.6(3) ?
    C21 C20 C22 . . 124.5(3) ?
    C21 C20 C19 . . 118.7(3) ?
    C22 C20 C19 . . 116.8(3) ?
    C20 C21 H21A . . 120.0 ?
    C20 C21 H21B . . 120.0 ?
    H21A C21 H21B . . 120.0 ?
    C20 C22 H22A . . 109.5 ?
    C20 C22 H22B . . 109.5 ?
    H22A C22 H22B . . 109.5 ?
    C20 C22 H22C . . 109.5 ?
    H22A C22 H22C . . 109.5 ?
    H22B C22 H22C . . 109.5 ?
    O4 C23 O3 . 3_767 125.1(3) ?
    O4 C23 C24 . . 117.2(3) ?
    O3 C23 C24 3_767 . 117.6(3) ?
    C25 C24 C26 . . 122.6(4) ?
    C25 C24 C23 . . 120.0(4) ?
    C26 C24 C23 . . 117.4(4) ?
    C24 C25 H25A . . 120.0 ?
    C24 C25 H25B . . 120.0 ?
    H25A C25 H25B . . 120.0 ?
    C24 C26 H26A . . 109.5 ?
    C24 C26 H26B . . 109.5 ?
    H26A C26 H26B . . 109.5 ?
    C24 C26 H26C . . 109.5 ?
    H26A C26 H26C . . 109.5 ?
    H26B C26 H26C . . 109.5 ?
loop_
    _geom_hbond_atom_site_label_D
    _geom_hbond_atom_site_label_H
    _geom_hbond_atom_site_label_A
    _geom_hbond_site_symmetry_A
    _geom_hbond_distance_DH
    _geom_hbond_distance_HA
    _geom_hbond_distance_DA
    _geom_hbond_angle_DHA
    _geom_hbond_publ_flag
    N2 H2A O5 3_656 0.86 2.23 2.963(4) 143.5 y
    N2 H2B O2 2_646 0.86 2.58 3.334(3) 147.6 n
    N4 H4A O4 . 0.86 2.30 3.051(4) 145.3 y
data_global
_journal_date_recd_electronic     2009-03-26
_journal_date_accepted     2009-04-09
_journal_name_full     'Acta Crystallographica, Section E'
_journal_year     2009
_journal_volume     65
_journal_issue      5
_journal_page_first     m526
_journal_page_last     m526
_journal_paper_category     QM
_journal_coeditor_code     CV2539
_publ_contact_author_name     'Xin-Yan Zhang'
_publ_contact_author_address
;
Li Shui Vocational & Technical College,
Lishui, Zhejiang 323000, People's Republic
of China
;
_publ_contact_author_email     'zjlszxa@126.com'
_publ_contact_author_fax     '86 571-88303922'
_publ_contact_author_phone     '86 571-88303922'
_publ_section_title
;\
Tetra-\m-methacrylato-\k^8^<i>O</i>:<i>O</i>'-bis[(pyridin-2-amine-\
\k<i>N</i>^1^)copper(II)]
;
loop_
    _publ_author_name
    _publ_author_address
    'Xin-Yan Zhang'
;
Li Shui Vocational and Technical College
Lishui
Zhejiang 323000
People's Republic of China
;
