# Supplementary material for: Tetra-μ-methacrylato-κ8 O:O′-bis­[(pyri­din-2-amine-κN 1)copper(II)]
Source: Acta Crystallogr Sect E Struct Rep Online. 2009 Apr 18;65(Pt 5):m526. doi: 10.1107/S160053680901352X (PMC2977582; doi:10.1107/S160053680901352X)
Supplement: Supplementary file 2 [file e-65-0m526-Isup2.hkl]

# 
# h,k,l, Fc-squared, Fo-squared, sigma(Fo-squared) and status flag 
# 
data_I
_shelx_title ' 1 in P21/c' 
_shelx_refln_list_code          4 
_shelx_F_calc_maximum      354.83 
_exptl_crystal_F_000      1352.00 
_reflns_d_resolution_high  0.8285 
 
loop_ 
 _symmetry_equiv_pos_as_xyz 
 'x, y, z' 
 '-x, y+1/2, -z+1/2' 
 '-x, -y, -z' 
 'x, -y-1/2, z-1/2' 
 
_cell_length_a    16.8591 
_cell_length_b    12.1185 
_cell_length_c    16.5980 
_cell_angle_alpha  90.000 
_cell_angle_beta  117.458 
_cell_angle_gamma  90.000 
 
_shelx_F_squared_multiplier     1.000 
 
loop_ 
 _refln_index_h 
 _refln_index_k 
 _refln_index_l 
 _refln_F_squared_calc 
 _refln_F_squared_meas 
 _refln_F_squared_sigma 
 _refln_observed_status 
   2   0   0    37565.31    29239.43   9920.44 o 
   3   0   0      599.54      391.25     33.61 o 
   4   0   0    43610.97    43077.07   3144.98 o 
   5   0   0       16.19       41.88     10.78 o 
   6   0   0     1583.10     1503.27     49.89 o 
   7   0   0      302.14      263.24     23.51 o 
   8   0   0     7419.77     6548.08    242.17 o 
   9   0   0      241.06      219.86     26.41 o 
  10   0   0    17805.12    16360.42    909.89 o 
  11   0   0       67.97      127.75     33.76 o 
  12   0   0    10155.56     9102.93    321.63 o 
  13   0   0       64.24       32.79     44.40 o 
  14   0   0      126.64      101.03     56.83 o 
  15   0   0      226.31      227.52     83.92 o 
  16   0   0       81.06      148.69     77.61 o 
  17   0   0      207.56      176.80     84.74 o 
  18   0   0      147.54       86.77     89.42 o 
   1   1   0    10632.66    12012.58    742.80 o 
   2   1   0       96.00       70.47      6.29 o 
   3   1   0    21150.29    22137.18    437.35 o 
   4   1   0       34.63       44.77      6.59 o 
   5   1   0    24168.45    23736.09    468.09 o 
   6   1   0      125.26      123.61     12.34 o 
   7   1   0     3731.69     3040.17    230.73 o 
   8   1   0      130.00       92.23     25.00 o 
   9   1   0     4592.85     4514.06     76.37 o 
  10   1   0       64.07       71.53     14.87 o 
  11   1   0      634.01      626.14     46.92 o 
  12   1   0       41.81       15.83     22.16 o 
  13   1   0      176.16      217.67     50.53 o 
  14   1   0        0.52        1.62     30.72 o 
  15   1   0     1783.20     1804.77    121.40 o 
  16   1   0        0.24       -7.27     36.87 o 
  17   1   0      340.21      379.71     78.95 o 
  18   1   0       11.04       30.60     54.01 o 
   0   2   0    14630.63    14083.28   1918.15 o 
   1   2   0      379.60      445.65     22.18 o 
   2   2   0    55458.94    62252.08   4465.51 o 
   3   2   0      637.15      656.39     42.37 o 
   4   2   0      942.47      897.00     70.66 o 
   5   2   0     1003.32     1024.95     22.88 o 
   6   2   0     9382.29    10186.12    367.25 o 
   7   2   0      591.78      576.44     23.32 o 
   8   2   0      869.66      914.89     30.32 o 
   9   2   0      200.81      209.35     19.13 o 
  10   2   0     4344.00     3814.20    212.61 o 
  11   2   0        0.03       -2.35     16.80 o 
  12   2   0      415.09      394.99     44.32 o 
  13   2   0       51.76       44.48     26.59 o 
  14   2   0       81.24      143.91     47.01 o 
  15   2   0       16.53       26.72     35.73 o 
  16   2   0       22.51        2.86     38.50 o 
  17   2   0       64.66       75.55     53.86 o 
   1   3   0     3648.78     3718.24    453.86 o 
   2   3   0      552.02      533.89     21.45 o 
   3   3   0    15606.09    16536.85   1115.62 o 
   4   3   0      892.15     1031.81     75.94 o 
   5   3   0    72369.76    81194.23   6087.31 o 
   6   3   0      812.26      762.21     42.45 o 
   7   3   0    17828.35    18781.63   1194.16 o 
   8   3   0     1010.34     1070.51     65.04 o 
   9   3   0     4395.48     3923.79    270.18 o 
  10   3   0      513.37      495.66     45.50 o 
  11   3   0       35.38       55.63     22.77 o 
  12   3   0      255.61      297.79     41.70 o 
  13   3   0     1163.84     1239.79    103.82 o 
  14   3   0       59.74       56.41     39.45 o 
  15   3   0     2014.10     2223.33    136.11 o 
  16   3   0        2.38        8.22     40.08 o 
  17   3   0     1815.44     1849.36    151.55 o 
   0   4   0    20111.80    20981.10   1078.24 o 
   1   4   0       68.49       56.78     12.69 o 
   2   4   0     6721.70     7188.10    376.81 o 
   3   4   0       47.95       60.11     10.40 o 
   4   4   0     8163.67     9134.47    643.43 o 
   5   4   0      228.98      199.86     20.41 o 
   6   4   0     5404.29     6508.52    500.98 o 
   7   4   0      244.87      291.93     39.60 o 
   8   4   0     5027.18     5287.71    425.69 o 
   9   4   0      421.80      406.38     42.71 o 
  10   4   0     4590.09     4246.08    271.10 o 
  11   4   0      130.66      125.12     30.33 o 
  12   4   0      673.06      677.15     70.65 o 
  13   4   0      174.98      157.57     36.84 o 
  14   4   0      478.69      545.09     77.37 o 
  15   4   0      120.93       89.16     52.13 o 
  16   4   0        3.71       -9.17     66.20 o 
  17   4   0       34.50       43.55     53.95 o 
   1   5   0     3518.82     3852.84    148.60 o 
   2   5   0        1.26       -1.64      9.45 o 
   3   5   0     9136.54     9675.38    522.05 o 
   4   5   0       53.15       79.33     13.05 o 
   5   5   0      241.41      205.15     21.60 o 
   6   5   0       25.29       66.15     16.56 o 
   7   5   0     3709.89     4123.93    358.39 o 
   8   5   0       51.62       32.10     21.19 o 
   9   5   0       33.94       45.05     23.36 o 
  10   5   0      228.94      246.22     38.82 o 
  11   5   0      735.78      706.43     61.28 o 
  12   5   0      134.87      135.64     36.01 o 
  13   5   0     1148.16     1166.34    107.01 o 
  14   5   0       51.81       52.72     32.86 o 
  15   5   0      278.08      336.85     71.30 o 
  16   5   0       40.93       40.69     53.13 o 
   0   6   0     8549.79     7668.20    442.42 o 
   1   6   0        6.26        8.68     11.36 o 
   2   6   0    15125.39    15905.05    556.01 o 
   3   6   0        4.22        4.28     11.44 o 
   4   6   0      671.74      709.15     45.94 o 
   5   6   0       17.50       29.35     10.68 o 
   6   6   0      861.48     1067.08     94.23 o 
   7   6   0        8.52        4.89     14.49 o 
   8   6   0     2455.22     2415.08    290.92 o 
   9   6   0       16.22       -3.01     19.06 o 
  10   6   0     1823.74     1847.44    222.38 o 
  11   6   0      282.90      285.31     46.33 o 
  12   6   0     6031.72     6071.15    732.84 o 
  13   6   0      150.79      140.55     40.28 o 
  14   6   0      621.75      626.56     71.29 o 
  15   6   0      132.30      119.43     56.13 o 
  16   6   0      190.74      221.54     73.45 o 
   1   7   0     1397.77     1474.78     51.66 o 
   2   7   0        4.52       -1.56     12.71 o 
   3   7   0     4368.60     4162.61    114.22 o 
   4   7   0       44.64       45.01     16.84 o 
   5   7   0     5030.40     4994.96    321.25 o 
   6   7   0        7.96        0.24     15.17 o 
   7   7   0     3049.39     3024.83    275.30 o 
   8   7   0       29.19       12.73     21.28 o 
   9   7   0      322.78      310.59     45.34 o 
  10   7   0        1.71       -1.04     22.01 o 
  11   7   0       29.01       10.60     24.63 o 
  12   7   0        1.60      -12.78     26.61 o 
  13   7   0     1473.60     1499.51    224.61 o 
  14   7   0       10.13       17.61     34.73 o 
  15   7   0      719.00      753.73     84.43 o 
   0   8   0      188.59      233.10     40.23 o 
   1   8   0        5.30        9.14     14.76 o 
   2   8   0      966.04      912.24     75.82 o 
   3   8   0       25.53       11.50     17.06 o 
   4   8   0      828.58      756.52     53.86 o 
   5   8   0        0.02      -15.14     17.13 o 
   6   8   0      531.70      517.55     48.12 o 
   7   8   0       56.16       43.20     26.90 o 
   8   8   0      210.01      251.57     42.66 o 
   9   8   0        3.73        3.74     23.54 o 
  10   8   0       28.05       29.51     29.01 o 
  11   8   0        1.77       -4.47     27.56 o 
  12   8   0        9.44       30.81     33.65 o 
  13   8   0        3.71       18.23     35.71 o 
  14   8   0        2.37       14.31     39.17 o 
  15   8   0       15.41       41.31     46.44 o 
   1   9   0       73.28       87.97     23.08 o 
   2   9   0       33.29       43.01     19.41 o 
   3   9   0     4959.99     4967.24    181.97 o 
   4   9   0      122.34      117.55     30.55 o 
   5   9   0     2548.53     2634.73    160.74 o 
   6   9   0        7.05       -0.07     28.06 o 
   7   9   0     2477.72     2305.67    201.35 o 
   8   9   0        5.04       19.84     28.22 o 
   9   9   0      268.04      327.29     52.69 o 
  10   9   0       46.21       32.08     30.19 o 
  11   9   0      387.23      476.96     65.28 o 
  12   9   0       19.47       43.18     39.33 o 
  13   9   0      598.94      701.64     92.58 o 
  14   9   0        6.02       30.47     45.82 o 
   0  10   0      536.69      550.72     65.44 o 
   1  10   0       42.52       40.30     22.31 o 
   2  10   0     1855.34     1765.02     82.21 o 
   3  10   0        1.81        2.84     21.53 o 
   4  10   0       84.90      110.02     32.18 o 
   5  10   0       52.82       45.38     35.14 o 
   6  10   0       58.59       79.99     39.18 o 
   7  10   0        0.13        4.22     33.12 o 
   8  10   0      706.14      763.44     94.80 o 
   9  10   0       66.63       56.74     43.40 o 
  10  10   0     1741.69     1786.80    234.14 o 
  11  10   0        3.05        8.02     36.32 o 
  12  10   0      637.11      719.09     86.93 o 
  13  10   0        2.93      -35.92     42.03 o 
   1  11   0      979.10      947.05     59.31 o 
   2  11   0       14.58       19.11     26.80 o 
   3  11   0        4.62       -6.80     23.25 o 
   4  11   0        0.51       -5.03     23.65 o 
   5  11   0      266.88      231.04     58.99 o 
   6  11   0       23.56       45.56     41.15 o 
   7  11   0      126.40      111.80     49.53 o 
   8  11   0        4.88        7.96     41.78 o 
   9  11   0        2.02      -20.82     47.69 o 
  10  11   0        6.92       11.25     53.80 o 
  11  11   0        1.25        8.07     50.25 o 
   0  12   0     2238.40     2074.79    176.19 o 
   1  12   0       17.43       15.41     30.65 o 
   2  12   0      525.92      615.45     66.02 o 
   3  12   0       15.75        1.74     27.28 o 
   4  12   0        1.63       19.37     38.45 o 
   5  12   0        0.13       24.62     41.73 o 
   6  12   0      546.42      539.10     87.64 o 
   7  12   0        4.27        9.22     42.06 o 
   8  12   0      427.90      393.46     85.33 o 
   9  12   0        3.77       -4.35     55.76 o 
  10  12   0      585.19      566.92    107.07 o 
   1  13   0       24.81       32.23     40.31 o 
   2  13   0        0.60       -3.25     31.02 o 
   3  13   0      439.74      501.23     84.64 o 
   4  13   0        0.12      -15.59     40.15 o 
   5  13   0      714.13      642.94     96.60 o 
   6  13   0        5.84       23.47     48.98 o 
   7  13   0      362.76      391.18     85.02 o 
   8  13   0        4.16        6.55     54.79 o 
   0  14   0       65.12      109.79     70.27 o 
   1  14   0       43.85       80.43     51.43 o 
   2  14   0       33.86       44.00     65.59 o 
   3  14   0       22.28       30.54     47.19 o 
   4  14   0       10.79       20.35     51.97 o 
   5  14   0        1.09       17.27     55.49 o 
 -18   1   1      135.40      109.34     61.09 o 
 -17   1   1        8.96       -0.98     42.36 o 
 -16   1   1       12.55       10.70     34.64 o 
 -15   1   1       24.64       67.33     40.79 o 
 -14   1   1      130.90      144.88     44.21 o 
 -13   1   1        0.09       -9.79     19.99 o 
 -12   1   1     7306.43     5585.37   1521.14 o 
 -11   1   1        0.02       -6.93     11.04 o 
 -10   1   1    16183.11    15531.12    335.00 o 
  -9   1   1        1.95        2.04      9.82 o 
  -8   1   1     1437.65     1397.67     36.81 o 
  -7   1   1       45.90       38.75      9.80 o 
  -6   1   1     3226.35     3281.26     75.67 o 
  -5   1   1      154.78      144.50     11.30 o 
  -4   1   1    29370.22    26373.01   1090.40 o 
  -3   1   1       10.90        3.91      5.39 o 
  -2   1   1    58346.24    60532.34   5432.80 o 
  -1   1   1       52.95       50.05      8.10 o 
   0   1   1   102724.20    92906.05   8831.20 o 
   1   1   1      273.35      262.29     10.80 o 
   2   1   1    27111.30    29326.71    680.28 o 
   3   1   1      353.26      358.44     16.52 o 
   4   1   1       89.33      119.25     12.54 o 
   5   1   1      587.70      508.43     96.91 o 
   6   1   1       92.44       72.46     14.45 o 
   7   1   1      177.17      191.33     15.86 o 
   8   1   1    16471.44    16074.63    266.06 o 
   9   1   1       68.36       80.08     13.87 o 
  10   1   1    18775.42    18053.80    642.12 o 
  11   1   1       55.70       72.41     25.76 o 
  12   1   1     1436.45     1340.36    123.45 o 
  13   1   1      225.79      250.52     55.13 o 
  14   1   1      158.35      205.00     55.58 o 
  15   1   1      275.75      256.19     64.68 o 
  16   1   1        4.50       38.53     44.86 o 
  17   1   1      160.72      209.80     68.34 o 
 -18   2   1       30.03       26.15     52.08 o 
 -17   2   1     1843.24     2009.77    220.39 o 
 -16   2   1       53.90       46.39     38.54 o 
 -15   2   1     2977.85     2968.48    166.21 o 
 -14   2   1        0.37       -4.62     24.60 o 
 -13   2   1       91.36      122.86     31.85 o 
 -12   2   1       18.03       49.14     23.33 o 
 -11   2   1      387.92      340.25     39.18 o 
 -10   2   1       10.94        2.97     13.66 o 
  -9   2   1    13964.05    14285.58    307.72 o 
  -8   2   1      109.64      113.57     13.98 o 
  -7   2   1    33773.33    33850.81    900.87 o 
  -6   2   1      355.73      340.83     16.50 o 
  -5   2   1    36039.91    36771.04   1687.51 o 
  -4   2   1      863.63      942.10     38.28 o 
  -3   2   1    10511.18    12385.64   1086.75 o 
  -2   2   1     5791.52     6341.98    583.24 o 
  -1   2   1     1948.05     2200.14    383.96 o 
   0   2   1     2956.30     3693.15    245.49 o 
   1   2   1     5943.40     6591.28    255.31 o 
   2   2   1     2536.74     2558.03     72.34 o 
   3   2   1     8206.95     8806.82    455.28 o 
   4   2   1      969.23     1148.70     60.60 o 
   5   2   1    36874.27    39219.70   1817.56 o 
   6   2   1      730.53      804.02     32.19 o 
   7   2   1    12891.24    13258.14    525.74 o 
   8   2   1      601.36      597.28     25.66 o 
   9   2   1     1939.63     1896.96     72.12 o 
  10   2   1      668.23      563.85    136.01 o 
  11   2   1        5.81       16.20     18.58 o 
  12   2   1      101.22      113.32     31.30 o 
  13   2   1     2703.23     2717.89    169.42 o 
  14   2   1       45.03      112.22     46.68 o 
  15   2   1     2615.03     2482.27    215.00 o 
  16   2   1       11.38       -5.17     39.24 o 
  17   2   1     1402.91     1405.09    149.61 o 
 -18   3   1       25.75       10.51     55.57 o 
 -17   3   1       20.00       31.27     45.87 o 
 -16   3   1       46.26       28.52     42.54 o 
 -15   3   1       44.15       54.85     43.46 o 
 -14   3   1       43.15       57.07     29.06 o 
 -13   3   1       42.08       32.42     24.15 o 
 -12   3   1     1026.29      984.36     64.60 o 
 -11   3   1       64.64       66.97     24.13 o 
 -10   3   1      110.74      102.93     25.23 o 
  -9   3   1      209.52      218.01     23.60 o 
  -8   3   1     2821.31     2854.08    154.31 o 
  -7   3   1      355.93      358.64     25.99 o 
  -6   3   1     2593.58     3008.11    204.89 o 
  -5   3   1     4619.94     4942.44    371.94 o 
  -4   3   1      475.01      486.37     37.60 o 
  -3   3   1     2251.94     2512.45    218.30 o 
  -2   3   1      446.57      479.05     62.36 o 
  -1   3   1      124.76      145.76     30.25 o 
   0   3   1     3458.47     3582.11    179.27 o 
   1   3   1      387.16      416.50     19.93 o 
   2   3   1      602.61      633.18     24.26 o 
   3   3   1     6132.17     7181.17    351.04 o 
   4   3   1     1008.58     1129.25     66.50 o 
   5   3   1     1370.15     1451.29     76.85 o 
   6   3   1      985.10     1309.48     82.28 o 
   7   3   1     1163.47     1195.47     76.24 o 
   8   3   1       26.14       18.96     15.83 o 
   9   3   1       45.76       30.02     19.97 o 
  10   3   1      118.92      147.69     30.33 o 
  11   3   1       25.87       19.95     22.16 o 
  12   3   1      192.56      188.10     37.58 o 
  13   3   1        7.05       13.70     32.30 o 
  14   3   1        0.48       -8.95     25.90 o 
  15   3   1       23.20       50.39     43.56 o 
  16   3   1      153.63      141.04     57.72 o 
  17   3   1       15.21       17.86     57.47 o 
 -17   4   1      662.22      796.51    107.64 o 
 -16   4   1       12.78       10.80     64.16 o 
 -15   4   1      507.72      648.37     85.80 o 
 -14   4   1       18.10       33.49     27.59 o 
 -13   4   1      459.68      517.37     55.61 o 
 -12   4   1       10.04       15.09     21.07 o 
 -11   4   1      221.82      308.28     41.37 o 
 -10   4   1      175.39      177.64     32.41 o 
  -9   4   1     1568.23     1718.01    112.40 o 
  -8   4   1       28.78       52.07     16.10 o 
  -7   4   1    16281.92    19208.68   1478.65 o 
  -6   4   1       43.41       78.03     20.06 o 
  -5   4   1    48443.60    56816.44   4933.18 o 
  -4   4   1        2.40       20.14     10.67 o 
  -3   4   1    17436.58    19176.39   1284.51 o 
  -2   4   1      319.01      313.70     48.88 o 
  -1   4   1      247.60      295.25     50.29 o 
   0   4   1        3.99       10.66      9.19 o 
   1   4   1      199.79      212.28     20.68 o 
   2   4   1      140.91      127.13     15.59 o 
   3   4   1    36965.23    41352.79   2031.73 o 
   4   4   1        0.91       20.25     11.21 o 
   5   4   1    33203.08    38162.06   2308.18 o 
   6   4   1      184.88      191.97     19.10 o 
   7   4   1     4760.95     5009.40    411.88 o 
   8   4   1     1006.29      974.17     87.30 o 
   9   4   1        1.52        2.56     15.56 o 
  10   4   1      646.12      600.60     58.11 o 
  11   4   1     1089.91     1074.28    105.71 o 
  12   4   1      706.90      677.20     60.43 o 
  13   4   1      692.96      791.59     87.91 o 
  14   4   1      235.36      214.33     57.44 o 
  15   4   1     1445.21     1603.17    123.43 o 
  16   4   1       20.49        7.71     47.72 o 
 -17   5   1       77.74      105.10     89.83 o 
 -16   5   1       24.79       14.77     46.81 o 
 -15   5   1       88.32      109.46     39.82 o 
 -14   5   1     1638.98     1626.41    112.65 o 
 -13   5   1      248.18      237.11     44.57 o 
 -12   5   1     3785.32     3838.42    378.59 o 
 -11   5   1       14.96       21.43     21.73 o 
 -10   5   1     4481.75     4579.37    396.52 o 
  -9   5   1       29.91       40.11     22.10 o 
  -8   5   1     6089.47     6631.90    464.33 o 
  -7   5   1       64.93       70.49     17.35 o 
  -6   5   1       60.67       85.70     17.29 o 
  -5   5   1        1.87        1.48      7.50 o 
  -4   5   1    10911.58    12222.35    793.61 o 
  -3   5   1      126.72      127.45     16.98 o 
  -2   5   1    17823.54    18319.18   1231.18 o 
  -1   5   1      225.96      245.77     21.12 o 
   0   5   1    23207.12    23770.99    868.29 o 
   1   5   1      148.35      160.68     22.10 o 
   2   5   1    19949.00    21890.78    553.64 o 
   3   5   1      110.95      131.21     18.57 o 
   4   5   1     1174.67     1221.51     42.59 o 
   5   5   1      111.69      103.19     17.21 o 
   6   5   1     1318.30     1224.64     83.20 o 
   7   5   1        1.35        2.05     16.26 o 
   8   5   1     8138.80     7656.47    624.94 o 
   9   5   1       12.16        4.71     19.86 o 
  10   5   1     3671.86     3710.03    393.15 o 
  11   5   1       92.42       82.79     30.80 o 
  12   5   1     2890.06     2701.15    307.41 o 
  13   5   1       55.99       72.62     33.24 o 
  14   5   1      731.63      793.14     96.35 o 
  15   5   1       81.01       98.42     52.49 o 
  16   5   1       34.22       44.20     78.83 o 
 -16   6   1        0.55       16.96     50.77 o 
 -15   6   1       86.45       94.61     41.61 o 
 -14   6   1       64.13       68.36     36.74 o 
 -13   6   1       80.19       96.70     36.86 o 
 -12   6   1       35.38       37.85     29.40 o 
 -11   6   1        0.33      -12.36     22.67 o 
 -10   6   1       29.09       32.08     22.60 o 
  -9   6   1      491.93      485.38     50.94 o 
  -8   6   1       66.53       99.60     22.56 o 
  -7   6   1      990.71     1048.06     80.35 o 
  -6   6   1      123.64      150.53     23.24 o 
  -5   6   1      183.15      166.43     18.01 o 
  -4   6   1        2.70        5.48     11.38 o 
  -3   6   1      600.09      553.57     31.77 o 
  -2   6   1        8.08       17.78     12.04 o 
  -1   6   1      421.67      429.20     29.24 o 
   0   6   1        4.05        0.99     10.33 o 
   1   6   1      124.93       87.32     16.24 o 
   2   6   1      616.10      638.53     32.82 o 
   3   6   1      356.88      324.41     25.44 o 
   4   6   1       12.19        2.19     10.75 o 
   5   6   1      667.81      648.45     49.60 o 
   6   6   1       11.51       -1.86     13.33 o 
   7   6   1      195.67      172.23     32.81 o 
   8   6   1       14.09        4.58     18.08 o 
   9   6   1        3.45        5.97     19.36 o 
  10   6   1       38.11       20.70     23.96 o 
  11   6   1       24.50       -2.96     24.28 o 
  12   6   1      131.83       96.14     35.12 o 
  13   6   1       82.28      109.06     38.93 o 
  14   6   1       82.85       53.28     38.80 o 
  15   6   1      122.23      147.71     63.29 o 
 -16   7   1        8.03       -3.57     43.55 o 
 -15   7   1       59.47       56.72     41.42 o 
 -14   7   1      510.44      542.91     83.04 o 
 -13   7   1        0.18      -22.84     26.92 o 
 -12   7   1      526.48      728.53     82.95 o 
 -11   7   1        2.10       13.32     25.96 o 
 -10   7   1     1700.68     1778.16    186.10 o 
  -9   7   1       37.20       41.73     24.45 o 
  -8   7   1     1297.35     1315.48    149.66 o 
  -7   7   1        5.04        9.41     16.54 o 
  -6   7   1      294.12      319.35     33.35 o 
  -5   7   1       92.88      115.48     26.03 o 
  -4   7   1     2573.97     2629.38    149.48 o 
  -3   7   1        1.05        9.91     14.18 o 
  -2   7   1     5525.73     5975.48    318.70 o 
  -1   7   1        4.93       11.84     12.88 o 
   0   7   1     1275.87     1183.28     46.23 o 
   1   7   1       31.98       31.77     14.98 o 
   2   7   1     8241.30     8137.45    167.05 o 
   3   7   1      293.62      255.22     26.56 o 
   4   7   1      654.45      608.83     35.45 o 
   5   7   1       84.18       91.75     21.69 o 
   6   7   1      704.07      718.23     83.21 o 
   7   7   1       19.37       21.33     22.13 o 
   8   7   1     1130.91     1122.71    120.31 o 
   9   7   1        0.50       -6.50     20.67 o 
  10   7   1      923.54     1012.76     81.47 o 
  11   7   1       27.54       35.48     28.27 o 
  12   7   1      538.25      600.35     67.96 o 
  13   7   1      115.70      138.27     44.35 o 
  14   7   1      117.53       92.71     44.42 o 
  15   7   1       69.68      104.01     64.08 o 
 -15   8   1      525.66      654.56     96.76 o 
 -14   8   1        2.59       11.71     36.57 o 
 -13   8   1      763.94      898.68     84.19 o 
 -12   8   1       26.93        9.08     30.15 o 
 -11   8   1        7.87        9.69     27.50 o 
 -10   8   1       14.79       16.60     25.85 o 
  -9   8   1      695.54      687.52     65.34 o 
  -8   8   1        0.56       -1.84     22.80 o 
  -7   8   1     5828.94     5206.11    395.97 o 
  -6   8   1       40.55       65.78     24.68 o 
  -5   8   1    10427.00    10334.82    941.38 o 
  -4   8   1       49.33       55.20     23.99 o 
  -3   8   1    10112.07     9991.27    503.40 o 
  -2   8   1        0.95       -9.44     13.90 o 
  -1   8   1     1984.65     1911.32     62.56 o 
   0   8   1       24.63       52.53     18.23 o 
   1   8   1     4211.52     4159.61    100.39 o 
   2   8   1       20.36        9.88     15.45 o 
   3   8   1     6250.84     6008.18    168.02 o 
   4   8   1      139.78      164.28     31.68 o 
   5   8   1     6976.71     6977.72    370.33 o 
   6   8   1        8.62       16.25     22.74 o 
   7   8   1     1433.70     1506.70    137.79 o 
   8   8   1       89.83      103.21     33.32 o 
   9   8   1       33.00       24.38     27.32 o 
  10   8   1       59.52       55.46     32.85 o 
  11   8   1      627.98      619.10     69.73 o 
  12   8   1       40.40       76.49     39.34 o 
  13   8   1      849.81      960.00    113.54 o 
  14   8   1        0.05      -16.86     39.00 o 
 -14   9   1      251.28      258.99     60.70 o 
 -13   9   1        9.27        3.26     35.96 o 
 -12   9   1      591.14      664.19     78.56 o 
 -11   9   1       14.61       41.23     32.60 o 
 -10   9   1      393.39      405.13     69.81 o 
  -9   9   1        6.37      -15.96     26.22 o 
  -8   9   1       29.31        7.02     30.89 o 
  -7   9   1       23.19       11.75     29.99 o 
  -6   9   1        6.79        4.54     22.59 o 
  -5   9   1        2.49       23.09     24.57 o 
  -4   9   1      407.28      439.86     48.29 o 
  -3   9   1       50.40       54.61     22.12 o 
  -2   9   1     1216.49     1136.95     63.86 o 
  -1   9   1        3.35        9.11     17.83 o 
   0   9   1     2681.80     2693.40    120.01 o 
   1   9   1      127.52      141.19     26.76 o 
   2   9   1       88.07       99.07     24.99 o 
   3   9   1        0.36        1.68     19.32 o 
   4   9   1      427.38      356.67     43.86 o 
   5   9   1        0.30        1.24     26.60 o 
   6   9   1      594.67      491.61     70.18 o 
   7   9   1       37.60       30.50     32.82 o 
   8   9   1      112.75       90.50     36.92 o 
   9   9   1       22.80       10.28     29.43 o 
  10   9   1      404.52      494.51     66.26 o 
  11   9   1        6.23      -15.23     32.30 o 
  12   9   1      487.79      490.66     70.09 o 
  13   9   1        2.27      -16.66     40.78 o 
 -13  10   1      147.00      152.82     55.42 o 
 -12  10   1       13.74        5.90     37.84 o 
 -11  10   1       79.94       64.25     40.97 o 
 -10  10   1        0.85       10.12     41.68 o 
  -9  10   1      577.40      490.07     80.76 o 
  -8  10   1       31.49       71.11     41.91 o 
  -7  10   1      841.23      730.46     88.07 o 
  -6  10   1        4.17       40.07     36.94 o 
  -5  10   1      486.35      486.77     54.61 o 
  -4  10   1        0.30        0.95     21.25 o 
  -3  10   1      101.35      164.36     36.33 o 
  -2  10   1        5.34      -18.73     18.79 o 
  -1  10   1       26.74       43.49     22.72 o 
   0  10   1       38.74       50.30     23.04 o 
   1  10   1        3.31       -9.29     18.53 o 
   2  10   1       56.10       72.60     27.86 o 
   3  10   1      349.19      344.27     46.21 o 
   4  10   1       80.33       90.91     40.83 o 
   5  10   1       88.16      103.10     43.20 o 
   6  10   1       13.60       28.58     34.40 o 
   7  10   1      950.99      791.88     93.67 o 
   8  10   1       23.28       33.28     45.01 o 
   9  10   1       31.32        4.71     44.36 o 
  10  10   1       58.97       81.87     41.44 o 
  11  10   1      259.24      268.17     58.21 o 
  12  10   1       13.71       58.56     47.69 o 
 -12  11   1      789.52      740.77    109.67 o 
 -11  11   1        8.59       25.70     58.71 o 
 -10  11   1     1362.89     1153.34    122.90 o 
  -9  11   1        0.05       26.65     47.85 o 
  -8  11   1      864.27      670.34     95.78 o 
  -7  11   1       16.07       11.73     38.41 o 
  -6  11   1        0.74        5.60     34.16 o 
  -5  11   1        1.06        0.36     25.10 o 
  -4  11   1      459.05      433.83     54.50 o 
  -3  11   1       32.08        9.39     26.12 o 
  -2  11   1     1474.20     1533.48     92.78 o 
  -1  11   1       58.74       36.56     25.70 o 
   0  11   1     3110.91     2839.30     92.78 o 
   1  11   1        0.18        8.71     25.77 o 
   2  11   1      543.08      573.17     60.74 o 
   3  11   1       10.92       10.36     27.07 o 
   4  11   1      322.16      289.02     67.12 o 
   5  11   1       26.02       38.37     38.74 o 
   6  11   1      499.37      453.40     78.26 o 
   7  11   1       29.58       40.35     45.15 o 
   8  11   1      962.45      891.02    107.17 o 
   9  11   1        1.80      -23.33     48.71 o 
  10  11   1     1234.22     1276.93    131.06 o 
  11  11   1        9.96        5.95     57.39 o 
 -10  12   1        6.47       17.54     60.93 o 
  -9  12   1       18.70       29.74     61.53 o 
  -8  12   1        0.77       30.30     43.73 o 
  -7  12   1      392.70      295.35     71.48 o 
  -6  12   1       18.50       34.62     40.63 o 
  -5  12   1      644.81      551.40     83.61 o 
  -4  12   1        7.88      -14.50     27.92 o 
  -3  12   1       83.19      107.60     38.41 o 
  -2  12   1        7.19        3.95     29.09 o 
  -1  12   1        0.79      -16.22     28.16 o 
   0  12   1        0.13      -19.26     27.48 o 
   1  12   1       28.86       44.30     32.67 o 
   2  12   1       52.28       81.20     35.52 o 
   3  12   1      424.76      352.43     70.13 o 
   4  12   1        0.50      -33.02     33.02 o 
   5  12   1      821.89      787.80     98.18 o 
   6  12   1       12.02        8.02     43.36 o 
   7  12   1      261.12      144.46     64.49 o 
   8  12   1       12.25       22.82     57.92 o 
   9  12   1        4.56        4.51     63.74 o 
  -8  13   1      149.39      193.98     71.05 o 
  -7  13   1        3.47       -6.94     49.70 o 
  -6  13   1       26.03       20.48     49.83 o 
  -5  13   1        4.14        2.62     42.50 o 
  -4  13   1       19.42       27.46     46.14 o 
  -3  13   1       51.28       60.92     39.18 o 
  -2  13   1      193.26      180.45     47.09 o 
  -1  13   1       73.14       71.48     42.28 o 
   0  13   1      186.43      271.69     62.16 o 
   1  13   1       21.22        1.97     43.58 o 
   2  13   1       67.52       69.19     48.74 o 
   3  13   1        5.48      -14.62     41.09 o 
   4  13   1        7.57       -3.60     45.50 o 
   5  13   1        8.91        2.94     46.74 o 
   6  13   1       90.30      157.69     66.56 o 
   7  13   1       36.49       36.08     55.96 o 
  -5  14   1      294.77      332.46     82.81 o 
  -4  14   1        0.32       20.65     50.15 o 
  -3  14   1      126.45      194.13     66.42 o 
  -2  14   1       18.66       16.52     43.71 o 
  -1  14   1        0.72       -9.65     38.37 o 
   0  14   1       29.64       62.16     45.64 o 
   1  14   1      217.57      278.65     98.38 o 
   2  14   1       10.37       24.54     49.59 o 
   3  14   1      340.33      341.46     82.86 o 
   4  14   1        6.13       35.58     52.23 o 
 -18   0   2       23.34       57.44     68.64 o 
 -17   0   2       16.57       -8.35     51.74 o 
 -16   0   2       23.30       26.07     54.39 o 
 -15   0   2       38.41       11.00     40.94 o 
 -14   0   2      531.02      468.08     96.35 o 
 -13   0   2        5.58        1.43     29.94 o 
 -12   0   2    17349.70    17720.34   1194.75 o 
 -11   0   2      665.47      454.39    223.55 o 
 -10   0   2     7880.58     6629.59    908.43 o 
  -9   0   2      643.68      631.27     37.49 o 
  -8   0   2    10094.47    10243.75    315.42 o 
  -7   0   2     1168.92     1217.45     86.06 o 
  -6   0   2     7201.41     6994.53    160.30 o 
  -5   0   2     2159.84     2184.17     83.51 o 
  -4   0   2    13774.30    13333.99    197.99 o 
  -3   0   2     5777.85     5711.69    114.68 o 
  -2   0   2    79921.13    77047.65   3461.31 o 
  -1   0   2      202.20      303.09     20.06 o 
   0   0   2   101016.37   108863.00    792.36 o 
   1   0   2     3617.31     3761.39    211.76 o 
   2   0   2    16521.37    18093.31    975.50 o 
   3   0   2     1122.85     1096.59     55.00 o 
   4   0   2     7602.47     7633.47    347.49 o 
   5   0   2     2120.31     1821.86     88.11 o 
   6   0   2     8887.51     8855.11    396.15 o 
   7   0   2      156.11      130.57     20.38 o 
   8   0   2     8403.77     7763.45    328.44 o 
   9   0   2      631.76      619.03     42.05 o 
  10   0   2    19351.29    19240.69   1547.95 o 
  11   0   2        1.90        7.88     25.91 o 
  12   0   2      866.24      597.02    107.14 o 
  13   0   2      520.11      631.44    119.36 o 
  14   0   2       47.17       20.37     47.26 o 
  15   0   2      257.82      253.39     91.05 o 
  16   0   2       29.91        9.98     55.20 o 
  17   0   2       75.43       58.05     86.98 o 
 -18   1   2        0.44       -6.96     41.89 o 
 -17   1   2      538.14      624.76     91.23 o 
 -16   1   2        1.83      -28.92     28.92 o 
 -15   1   2     1718.67     1702.62    112.08 o 
 -14   1   2        2.61       12.12     25.91 o 
 -13   1   2      440.46      419.01     39.67 o 
 -12   1   2      167.57      140.28     23.16 o 
 -11   1   2      195.69      205.80     22.19 o 
 -10   1   2      550.49      565.00     29.45 o 
  -9   1   2     2328.72     2133.07     61.17 o 
  -8   1   2     1536.77     1582.11     43.65 o 
  -7   1   2     1161.33      922.56    143.26 o 
  -6   1   2      451.02      353.93     51.15 o 
  -5   1   2     4399.51     4408.00    161.86 o 
  -4   1   2     8556.66     8393.31    367.80 o 
  -3   1   2    10936.09    10665.18    347.03 o 
  -2   1   2     2571.46     2929.55    239.17 o 
  -1   1   2      442.42      337.70     23.38 o 
   0   1   2     3075.71     3178.13    124.33 o 
   1   1   2     6670.25     7511.34    260.65 o 
   2   1   2     5285.08     5765.40    148.15 o 
   3   1   2     1765.41     1684.60     81.65 o 
   4   1   2      941.36      828.13     95.96 o 
   5   1   2     1319.44     1157.38     31.90 o 
   6   1   2     3346.73     3241.00    119.88 o 
   7   1   2      707.26      695.28     26.97 o 
   8   1   2      170.47      178.80     16.50 o 
   9   1   2      333.19      337.83     27.44 o 
  10   1   2     1470.40     1382.05     56.28 o 
  11   1   2      163.55      121.15     30.79 o 
  12   1   2        0.47        7.06     23.55 o 
  13   1   2     1606.30     1449.77    104.87 o 
  14   1   2        0.93      -13.55     31.54 o 
  15   1   2      547.37      580.58     87.93 o 
  16   1   2       44.83       88.14     50.96 o 
 -18   2   2        4.35       -1.03     44.74 o 
 -17   2   2       35.29       24.62     41.50 o 
 -16   2   2       52.96       75.10     43.66 o 
 -15   2   2        0.65       30.14     34.78 o 
 -14   2   2      263.75      346.06     40.17 o 
 -13   2   2        1.38       17.33     19.76 o 
 -12   2   2     1801.72     1803.19     75.63 o 
 -11   2   2        3.11        6.52     14.57 o 
 -10   2   2     6451.94     6347.32    145.10 o 
  -9   2   2      385.96      403.74     24.17 o 
  -8   2   2      438.27      530.45     24.49 o 
  -7   2   2     1547.58     1511.03     39.79 o 
  -6   2   2       42.07       29.79     12.02 o 
  -5   2   2     2047.37     2253.71    120.54 o 
  -4   2   2       54.35       51.23      7.85 o 
  -3   2   2     1530.08     1635.91    118.51 o 
  -2   2   2      798.19      974.67    171.30 o 
  -1   2   2      268.70      390.41     55.25 o 
   0   2   2      525.26      757.01     62.62 o 
   1   2   2      323.67      297.71     22.19 o 
   2   2   2       90.63      125.29     12.57 o 
   3   2   2       69.82       77.59     11.79 o 
   4   2   2      875.24      853.28     30.05 o 
   5   2   2     1668.61     1680.75     50.22 o 
   6   2   2       35.81      120.41     17.09 o 
   7   2   2      143.79      134.78     18.71 o 
   8   2   2     6738.29     6980.15    371.00 o 
   9   2   2        4.93        5.61     14.47 o 
  10   2   2     2211.04     2183.93    183.34 o 
  11   2   2      196.41      192.22     37.04 o 
  12   2   2      249.67      318.31     46.48 o 
  13   2   2        3.58       12.40     27.41 o 
  14   2   2       38.13       50.91     45.75 o 
  15   2   2       59.12       74.89     51.97 o 
  16   2   2       15.86      -13.62     42.71 o 
 -18   3   2       40.50       24.11     50.15 o 
 -17   3   2     2042.63     2177.92    154.09 o 
 -16   3   2      174.78      165.46     54.94 o 
 -15   3   2     2015.08     2197.04    122.95 o 
 -14   3   2       19.09       23.33     24.66 o 
 -13   3   2      355.61      375.79     45.95 o 
 -12   3   2      250.90      337.23     42.23 o 
 -11   3   2      224.13      269.23     37.57 o 
 -10   3   2      563.72      554.41     35.57 o 
  -9   3   2     4828.28     4530.99    274.30 o 
  -8   3   2      947.60      916.41     39.22 o 
  -7   3   2    41251.32    43958.66   2684.65 o 
  -6   3   2     1244.31     1279.04    119.13 o 
  -5   3   2    23948.78    25047.93   1809.73 o 
  -4   3   2      258.04      268.52     15.91 o 
  -3   3   2    11341.60    12089.64   1045.62 o 
  -2   3   2      406.79      407.88     90.03 o 
  -1   3   2      348.48      333.01     25.40 o 
   0   3   2       42.70       30.46      9.79 o 
   1   3   2     7480.68     7834.25    498.48 o 
   2   3   2     1309.86     1391.99     68.53 o 
   3   3   2    19799.76    20034.99    385.73 o 
   4   3   2       11.97       20.60     10.84 o 
   5   3   2    36132.57    37331.29   1151.75 o 
   6   3   2       13.81       13.37     11.29 o 
   7   3   2     2451.77     2298.10     93.71 o 
   8   3   2     1227.06     1097.36     69.93 o 
   9   3   2       14.51       11.69     18.11 o 
  10   3   2      689.87      680.53     53.03 o 
  11   3   2      864.37      767.10     58.41 o 
  12   3   2       86.19       80.83     38.84 o 
  13   3   2     2147.65     2138.06    102.48 o 
  14   3   2       93.78      165.65     58.65 o 
  15   3   2     2309.29     2219.72    327.13 o 
  16   3   2       15.54       13.76     55.48 o 
 -18   4   2        1.54      -20.20     48.93 o 
 -17   4   2        6.63      -12.43     63.14 o 
 -16   4   2      208.29      261.49     65.89 o 
 -15   4   2      306.30      339.78     51.93 o 
 -14   4   2      489.40      475.39     55.60 o 
 -13   4   2      228.74      251.84     42.05 o 
 -12   4   2     2690.28     2538.49    215.35 o 
 -11   4   2       12.79        3.66     18.61 o 
 -10   4   2     4792.29     4940.39    402.40 o 
  -9   4   2      852.03      836.42     57.36 o 
  -8   4   2     4751.56     4747.37    366.94 o 
  -7   4   2      486.65      498.12     49.27 o 
  -6   4   2     1034.95     1100.63     70.50 o 
  -5   4   2      843.34      880.16     79.00 o 
  -4   4   2    18594.48    21375.18   1800.79 o 
  -3   4   2     2255.54     2440.68    292.73 o 
  -2   4   2     9470.08    10025.87   1685.84 o 
  -1   4   2       14.75       13.85      9.93 o 
   0   4   2    15310.61    15283.82   1153.42 o 
   1   4   2     1076.14     1165.78     79.18 o 
   2   4   2    23695.39    26819.61   1040.91 o 
   3   4   2        2.71       15.75     10.76 o 
   4   4   2       10.76        9.97     10.47 o 
   5   4   2      249.63      286.67     20.17 o 
   6   4   2     2631.93     2483.47     66.39 o 
   7   4   2       18.38       27.98     17.95 o 
   8   4   2     3744.06     3633.20    238.81 o 
   9   4   2       97.08      132.73     28.37 o 
  10   4   2     2709.35     2563.31    160.63 o 
  11   4   2        5.60       17.58     22.48 o 
  12   4   2      302.09      319.16     47.65 o 
  13   4   2       63.60       75.27     42.92 o 
  14   4   2      425.76      526.14    120.48 o 
  15   4   2       90.63      130.52     64.22 o 
  16   4   2       33.92        4.77     54.52 o 
 -17   5   2      129.20      226.19     80.15 o 
 -16   5   2       15.37        9.13     43.90 o 
 -15   5   2      845.81      928.00     78.42 o 
 -14   5   2      978.53      890.30     79.37 o 
 -13   5   2      614.84      611.15     61.29 o 
 -12   5   2       84.23       73.66     29.46 o 
 -11   5   2      176.84      129.66     31.29 o 
 -10   5   2      342.98      382.76     44.36 o 
  -9   5   2       52.25       85.20     20.66 o 
  -8   5   2      392.72      409.93     33.01 o 
  -7   5   2     1057.61     1054.80    104.19 o 
  -6   5   2       20.66       27.04     13.04 o 
  -5   5   2     2788.63     2574.54    174.27 o 
  -4   5   2      636.32      592.78     59.06 o 
  -3   5   2     4480.34     4838.19    611.30 o 
  -2   5   2      818.18      975.38    168.55 o 
  -1   5   2       37.81       68.64     15.86 o 
   0   5   2     1582.43     1602.64    120.99 o 
   1   5   2     9694.11    10371.75    450.30 o 
   2   5   2      106.47      138.82     21.30 o 
   3   5   2     2465.23     2506.55     97.24 o 
   4   5   2      657.71      672.48     33.03 o 
   5   5   2      911.98      904.17     37.16 o 
   6   5   2        1.99       13.16     16.47 o 
   7   5   2        2.74       -7.66     15.45 o 
   8   5   2      297.69      269.28     39.91 o 
   9   5   2       16.60       24.71     20.98 o 
  10   5   2      150.46      160.29     36.64 o 
  11   5   2      656.93      651.58     92.76 o 
  12   5   2     1020.63      979.71    116.53 o 
  13   5   2     1666.25     1709.79    120.39 o 
  14   5   2        0.09       -6.30     41.18 o 
  15   5   2       84.85       64.31     54.66 o 
 -17   6   2       24.69       66.27     58.91 o 
 -16   6   2       22.32       50.61     40.67 o 
 -15   6   2      138.41      166.29     45.97 o 
 -14   6   2     4211.10     3984.56    468.68 o 
 -13   6   2       69.77       83.31     34.68 o 
 -12   6   2     5830.82     6336.02    722.21 o 
 -11   6   2       11.22       22.20     23.19 o 
 -10   6   2     3521.73     3447.19    405.32 o 
  -9   6   2        2.04        1.35     15.62 o 
  -8   6   2     1000.02     1058.33     89.96 o 
  -7   6   2        4.35        8.12     14.56 o 
  -6   6   2       91.88       97.48     20.01 o 
  -5   6   2      119.79      143.04     19.58 o 
  -4   6   2     3173.85     2904.08    216.70 o 
  -3   6   2      722.88      751.20     81.81 o 
  -2   6   2    11538.29    11753.50   1787.69 o 
  -1   6   2      187.23      250.91     30.01 o 
   0   6   2     8016.66     7224.73    362.44 o 
   1   6   2      975.54     1137.49     61.52 o 
   2   6   2     4006.03     3826.10    142.60 o 
   3   6   2      321.93      291.06     27.37 o 
   4   6   2       73.15      141.24     21.22 o 
   5   6   2      918.01      933.46     42.31 o 
   6   6   2      765.56      724.46     64.46 o 
   7   6   2      110.75      139.99     30.92 o 
   8   6   2     3185.16     3046.15    217.38 o 
   9   6   2       29.70       42.81     26.34 o 
  10   6   2     4761.05     4829.11    489.46 o 
  11   6   2        0.79       13.61     25.85 o 
  12   6   2     3640.36     3298.65    366.97 o 
  13   6   2      325.57      354.69     57.78 o 
  14   6   2        1.04       21.92     45.77 o 
  15   6   2        1.88        3.12     52.94 o 
 -16   7   2       34.42       -8.30     39.62 o 
 -15   7   2      568.06      667.20     76.95 o 
 -14   7   2        0.25       -4.07     28.21 o 
 -13   7   2      163.40      180.98     42.98 o 
 -12   7   2       71.50       65.96     31.39 o 
 -11   7   2      396.38      427.68     54.63 o 
 -10   7   2      339.77      315.94     54.58 o 
  -9   7   2     1870.30     1772.34    245.63 o 
  -8   7   2      464.54      471.32     39.79 o 
  -7   7   2     7455.13     7910.55    750.50 o 
  -6   7   2      244.92      262.89     34.25 o 
  -5   7   2     4973.09     4638.17    333.50 o 
  -4   7   2        8.07        0.32     12.89 o 
  -3   7   2     5328.83     5493.74    298.65 o 
  -2   7   2      172.68      236.45     26.36 o 
  -1   7   2      204.48      286.05     27.96 o 
   0   7   2       42.13       33.97     16.88 o 
   1   7   2     3032.77     3008.64    125.53 o 
   2   7   2      928.34      893.36     49.70 o 
   3   7   2     3072.70     2938.86     85.44 o 
   4   7   2      164.43      192.56     29.85 o 
   5   7   2     7603.58     6969.05    495.17 o 
   6   7   2       76.03       49.01     26.06 o 
   7   7   2     1803.82     1928.62    220.34 o 
   8   7   2        3.04      -11.59     19.62 o 
   9   7   2      469.36      427.55     65.15 o 
  10   7   2        6.21        8.15     26.08 o 
  11   7   2      216.44      178.11     43.03 o 
  12   7   2        7.12       18.16     30.37 o 
  13   7   2      663.60      694.37     87.91 o 
  14   7   2       75.90       83.78     57.01 o 
 -15   8   2        0.43       18.70     41.38 o 
 -14   8   2       13.19       59.82     38.78 o 
 -13   8   2        2.06        2.88     33.03 o 
 -12   8   2        0.93        3.05     26.26 o 
 -11   8   2       11.11        2.43     25.87 o 
 -10   8   2       61.69       65.62     30.50 o 
  -9   8   2      115.96      136.53     40.44 o 
  -8   8   2     1955.62     1879.82    128.95 o 
  -7   8   2       20.19       33.45     23.03 o 
  -6   8   2       28.09       24.39     21.54 o 
  -5   8   2      555.50      538.42     91.43 o 
  -4   8   2      256.65      275.29     31.05 o 
  -3   8   2       50.94       56.57     19.49 o 
  -2   8   2       79.21       67.33     19.58 o 
  -1   8   2      283.00      282.82     30.08 o 
   0   8   2       54.42       46.91     18.80 o 
   1   8   2        3.01       -0.61     14.82 o 
   2   8   2       36.43       24.85     18.13 o 
   3   8   2      156.45      164.74     31.15 o 
   4   8   2        6.65       15.97     20.45 o 
   5   8   2       91.68       89.98     37.25 o 
   6   8   2     1987.56     1954.89    161.04 o 
   7   8   2      266.80      323.11     48.72 o 
   8   8   2       23.92       34.70     26.28 o 
   9   8   2       19.28       25.42     28.84 o 
  10   8   2       49.73       41.50     31.25 o 
  11   8   2        0.35       15.82     28.38 o 
  12   8   2        2.05       18.18     34.20 o 
  13   8   2        0.31       -4.84     38.28 o 
  14   8   2       31.90       31.65     47.47 o 
 -15   9   2      270.91      383.72     72.36 o 
 -14   9   2        6.86       -6.90     37.23 o 
 -13   9   2      332.21      396.76     64.08 o 
 -12   9   2       15.34       25.74     33.39 o 
 -11   9   2       16.27       15.46     29.93 o 
 -10   9   2        3.19        9.50     28.89 o 
  -9   9   2     2287.50     2021.04    136.68 o 
  -8   9   2        4.30      -15.70     27.23 o 
  -7   9   2     3079.01     3297.25    252.90 o 
  -6   9   2       57.46       53.97     26.77 o 
  -5   9   2     5718.25     5806.08    561.41 o 
  -4   9   2       51.22       57.93     26.09 o 
  -3   9   2     2470.62     2235.24    138.89 o 
  -2   9   2       11.00        6.27     17.47 o 
  -1   9   2        3.56       15.77     18.15 o 
   0   9   2       49.91       41.25     19.81 o 
   1   9   2     1043.80      978.09     51.40 o 
   2   9   2      173.36      209.28     31.14 o 
   3   9   2     4759.28     4484.73    121.23 o 
   4   9   2        8.36       20.67     30.64 o 
   5   9   2     1596.44     1628.81    105.71 o 
   6   9   2        7.31       18.59     30.82 o 
   7   9   2     1685.39     1657.76    148.00 o 
   8   9   2      155.43      143.88     41.86 o 
   9   9   2       27.58       21.43     29.42 o 
  10   9   2       72.43      106.89     41.94 o 
  11   9   2      609.92      652.26    108.90 o 
  12   9   2       22.32       33.42     41.13 o 
  13   9   2      392.97      450.58     76.19 o 
 -13  10   2        2.26        0.07     42.28 o 
 -12  10   2     1206.82     1337.96    255.30 o 
 -11  10   2        5.63       31.32     45.76 o 
 -10  10   2     1027.64      925.29    104.81 o 
  -9  10   2      137.99      132.11     51.99 o 
  -8  10   2        4.73      -12.52     29.12 o 
  -7  10   2      142.36      136.95     45.93 o 
  -6  10   2      443.09      497.80     56.36 o 
  -5  10   2       44.55       54.93     27.25 o 
  -4  10   2     1224.06     1211.78     94.39 o 
  -3  10   2      771.57      717.57     61.26 o 
  -2  10   2     1765.68     1770.59     74.91 o 
  -1  10   2      141.11      145.76     29.80 o 
   0  10   2     1790.85     1703.84     69.02 o 
   1  10   2       93.99       87.10     26.40 o 
   2  10   2      693.78      745.63     61.45 o 
   3  10   2      508.84      512.52     54.66 o 
   4  10   2       78.95       67.39     39.49 o 
   5  10   2       12.77       26.63     35.73 o 
   6  10   2       72.26       87.70     45.56 o 
   7  10   2       15.20       19.79     37.06 o 
   8  10   2     1325.26     1298.09    109.34 o 
   9  10   2       75.94       92.30     44.75 o 
  10  10   2     1235.48     1212.79    107.55 o 
  11  10   2       17.47       64.51     45.22 o 
  12  10   2      183.52      261.77     65.98 o 
 -12  11   2        0.11      -11.31     52.42 o 
 -11  11   2       37.01       51.03     62.96 o 
 -10  11   2        0.05        0.19     49.92 o 
  -9  11   2       25.18       21.62     45.09 o 
  -8  11   2      156.08      105.33     49.68 o 
  -7  11   2       31.65       33.28     40.18 o 
  -6  11   2       75.64       49.38     37.87 o 
  -5  11   2        1.11        7.55     25.32 o 
  -4  11   2       70.43       86.38     34.07 o 
  -3  11   2      721.96      741.39     67.35 o 
  -2  11   2       33.03       15.15     27.62 o 
  -1  11   2       57.61       75.12     29.69 o 
   0  11   2      223.26      206.04     36.85 o 
   1  11   2      421.34      438.46     55.11 o 
   2  11   2        9.19        8.92     26.78 o 
   3  11   2      194.31      212.60     53.12 o 
   4  11   2      157.24      120.45     47.08 o 
   5  11   2      276.48      336.87     67.78 o 
   6  11   2        3.89      -23.37     37.39 o 
   7  11   2       55.01       69.23     52.76 o 
   8  11   2        9.40       14.39     51.56 o 
   9  11   2        6.59        8.90     57.26 o 
  10  11   2       21.28       56.90     63.71 o 
 -11  12   2        1.56      -24.28     59.29 o 
 -10  12   2      518.19      616.63    107.31 o 
  -9  12   2       17.04       12.91     48.89 o 
  -8  12   2      345.10      362.44    100.22 o 
  -7  12   2        7.34      -39.11     39.11 o 
  -6  12   2        0.34       -1.15     40.46 o 
  -5  12   2        5.46        8.10     29.44 o 
  -4  12   2      472.70      542.96     64.11 o 
  -3  12   2      131.33      136.75     40.49 o 
  -2  12   2     2752.52     2670.64    158.95 o 
  -1  12   2        0.46       -3.22     29.15 o 
   0  12   2     2230.01     2241.88    103.54 o 
   1  12   2       20.25       29.87     31.46 o 
   2  12   2      292.59      323.71     68.07 o 
   3  12   2       18.22       25.76     39.79 o 
   4  12   2       71.34       84.14     61.31 o 
   5  12   2      101.61      123.97     53.99 o 
   6  12   2      495.49      401.23     84.64 o 
   7  12   2       54.10       33.48     55.30 o 
   8  12   2      476.09      468.41     96.99 o 
   9  12   2       43.41       58.69     66.63 o 
  -9  13   2      175.66      163.82     74.14 o 
  -8  13   2        0.75       -6.60     45.63 o 
  -7  13   2      468.91      480.05     90.43 o 
  -6  13   2        6.05        1.07     44.03 o 
  -5  13   2      576.57      595.86     92.02 o 
  -4  13   2       42.65       48.48     37.11 o 
  -3  13   2       21.73        9.24     35.02 o 
  -2  13   2       35.26        9.65     31.41 o 
  -1  13   2       43.07       50.19     41.27 o 
   0  13   2       77.74       74.21     46.15 o 
   1  13   2      335.30      319.57     71.14 o 
   2  13   2        1.20       19.02     42.96 o 
   3  13   2     1061.08     1002.18    112.34 o 
   4  13   2        1.82       30.62     49.97 o 
   5  13   2      673.65      649.37    100.01 o 
   6  13   2       25.44       31.37     49.71 o 
   7  13   2      218.20      193.63     83.89 o 
  -5  14   2        9.75      -20.39     50.79 o 
  -4  14   2        1.20       28.49     46.84 o 
  -3  14   2       27.98       22.55     39.08 o 
  -2  14   2        0.78       -4.33     38.04 o 
  -1  14   2       49.94       50.62     43.91 o 
   0  14   2        5.76       15.91     47.35 o 
   1  14   2       19.95      -29.54     55.61 o 
   2  14   2        0.28       16.06     49.36 o 
   3  14   2        0.55       -0.30     51.44 o 
 -19   1   3       33.20       47.41     56.47 o 
 -18   1   3        0.46       19.65     40.69 o 
 -17   1   3       31.79       63.58     43.82 o 
 -16   1   3      177.82      177.51     52.02 o 
 -15   1   3        4.97        1.63     27.83 o 
 -14   1   3      919.31      946.70     62.01 o 
 -13   1   3        0.87       -2.10     14.18 o 
 -12   1   3    13489.85    12661.75    595.99 o 
 -11   1   3      170.19      162.14     25.95 o 
 -10   1   3    14065.11    14003.96    128.70 o 
  -9   1   3      683.89      621.41     38.26 o 
  -8   1   3      557.54      531.64     33.87 o 
  -7   1   3      673.12      552.35     31.63 o 
  -6   1   3     2426.71     2506.87     63.12 o 
  -5   1   3      956.15      961.84     34.61 o 
  -4   1   3      435.87      270.73     35.60 o 
  -3   1   3     1239.79     1294.14     99.08 o 
  -2   1   3    20270.81    21709.45   1120.00 o 
  -1   1   3      683.02      697.96     30.42 o 
   0   1   3    10912.64    10878.21    566.61 o 
   1   1   3      801.10      919.17     27.29 o 
   2   1   3     2015.43     1771.16    116.56 o 
   3   1   3     2767.23     2788.60     62.83 o 
   4   1   3      427.86      431.24     16.32 o 
   5   1   3     2099.59     1949.40     66.82 o 
   6   1   3     2602.05     2520.86     89.50 o 
   7   1   3     1855.46     1819.98     63.36 o 
   8   1   3    12839.17    12445.98    564.19 o 
   9   1   3        9.27       19.14     16.98 o 
  10   1   3     5547.21     5343.99    310.96 o 
  11   1   3        1.97      -10.21     22.18 o 
  12   1   3       20.91       48.83     37.98 o 
  13   1   3      239.46      217.31     59.75 o 
  14   1   3        7.32       27.23     48.16 o 
  15   1   3      227.55      223.55     77.26 o 
  16   1   3       47.45       42.22     65.13 o 
 -19   2   3      883.91     1013.12    120.23 o 
 -18   2   3        3.26       13.48     43.47 o 
 -17   2   3     2334.02     2295.30    181.59 o 
 -16   2   3       21.89       42.12     37.36 o 
 -15   2   3     2601.54     2582.70    104.79 o 
 -14   2   3       10.15       15.68     21.98 o 
 -13   2   3        1.90        4.09     20.04 o 
 -12   2   3      558.60      563.05     40.42 o 
 -11   2   3      356.27      347.25     31.59 o 
 -10   2   3      116.44       96.28     15.89 o 
  -9   2   3     6135.90     5852.39     99.46 o 
  -8   2   3       25.30       23.95     14.24 o 
  -7   2   3    14710.33    14156.20    866.85 o 
  -6   2   3       89.51       84.94     16.06 o 
  -5   2   3     1368.93     1287.50     60.45 o 
  -4   2   3     5797.36     6068.60    317.55 o 
  -3   2   3     4459.27     5599.44    569.07 o 
  -2   2   3     3523.29     3948.95    397.76 o 
  -1   2   3     2682.25     3097.88    318.01 o 
   0   2   3     7589.32     8265.84    539.81 o 
   1   2   3     1487.94     1326.23     77.57 o 
   2   2   3     1652.46     1651.27     51.55 o 
   3   2   3     7480.88     7536.40    172.73 o 
   4   2   3      149.17      135.47     16.70 o 
   5   2   3    14139.09    13681.63    428.80 o 
   6   2   3      543.94      580.21     39.52 o 
   7   2   3     3725.69     2846.06    877.89 o 
   8   2   3     1033.94      875.65     72.89 o 
   9   2   3       23.42       39.42     20.88 o 
  10   2   3      648.76      710.65     60.11 o 
  11   2   3      123.65      124.66     33.61 o 
  12   2   3       12.69       19.02     29.81 o 
  13   2   3     2349.03     2176.24    133.69 o 
  14   2   3       36.93       38.44     50.82 o 
  15   2   3     1174.46     1258.95    152.05 o 
  16   2   3      122.74      100.34     69.66 o 
 -18   3   3      196.25      165.78     60.71 o 
 -17   3   3        0.98      -14.13     37.51 o 
 -16   3   3        0.67       23.22     52.96 o 
 -15   3   3       19.03       13.00     26.04 o 
 -14   3   3       18.97       16.13     22.22 o 
 -13   3   3       78.34       74.99     27.07 o 
 -12   3   3       80.01       73.71     25.44 o 
 -11   3   3        1.61       16.26     16.30 o 
 -10   3   3        2.91       -1.05     10.57 o 
  -9   3   3        0.45        8.78      9.12 o 
  -8   3   3      480.50      484.97     41.92 o 
  -7   3   3       91.74      139.88     20.73 o 
  -6   3   3        0.83        0.47      8.16 o 
  -5   3   3     1757.97     1967.10    145.97 o 
  -4   3   3     3653.31     4238.28    344.39 o 
  -3   3   3       10.72       27.35     10.50 o 
  -2   3   3     2331.57     2700.33    295.26 o 
  -1   3   3     1039.95      872.54     79.34 o 
   0   3   3     1124.20     1113.35     96.45 o 
   1   3   3       22.78       23.53      8.80 o 
   2   3   3     5648.66     5830.66    350.04 o 
   3   3   3      497.60      579.84     28.52 o 
   4   3   3        0.74        0.26     10.26 o 
   5   3   3       38.87       80.43     16.41 o 
   6   3   3      563.49      589.62     32.98 o 
   7   3   3      111.92       95.51     19.61 o 
   8   3   3       19.01       20.93     18.40 o 
   9   3   3       13.98       10.52     18.78 o 
  10   3   3      750.77      713.88     55.18 o 
  11   3   3        8.96       20.17     31.18 o 
  12   3   3       63.60       73.28     33.74 o 
  13   3   3       22.95       36.49     34.72 o 
  14   3   3       20.68       25.59     47.18 o 
  15   3   3        0.03        7.62     49.90 o 
  16   3   3       37.41       51.75     67.51 o 
 -18   4   3       41.61       42.42     54.69 o 
 -17   4   3     1011.61     1095.45    160.71 o 
 -16   4   3       52.52       37.83     34.47 o 
 -15   4   3      808.58      878.13     71.57 o 
 -14   4   3       30.15       28.39     25.27 o 
 -13   4   3     1010.07     1091.43     95.43 o 
 -12   4   3      211.09      229.85     37.67 o 
 -11   4   3      115.98      121.64     23.45 o 
 -10   4   3      320.64      317.52     41.25 o 
  -9   4   3      896.35      753.15     51.98 o 
  -8   4   3        6.72        1.02     11.66 o 
  -7   4   3    18549.57    21346.61   2053.20 o 
  -6   4   3        3.75       28.71     10.22 o 
  -5   4   3    10028.30    10656.13    795.04 o 
  -4   4   3     1326.42     1551.83    145.55 o 
  -3   4   3      749.81      623.33    109.18 o 
  -2   4   3       43.66       89.10     16.10 o 
  -1   4   3      297.90      297.63     31.77 o 
   0   4   3      780.57      702.12     55.79 o 
   1   4   3     4173.03     4061.59    351.80 o 
   2   4   3     1642.98     1787.16    116.51 o 
   3   4   3    18314.53    18222.34   1404.54 o 
   4   4   3       31.62       77.85     16.08 o 
   5   4   3     4434.60     4348.71    204.42 o 
   6   4   3       54.46       79.85     17.83 o 
   7   4   3       61.05       88.20     24.98 o 
   8   4   3      529.50      585.59     50.63 o 
   9   4   3      927.86      954.67     84.41 o 
  10   4   3       91.04      107.62     32.25 o 
  11   4   3      831.38      778.31     78.31 o 
  12   4   3      293.47      379.99     67.80 o 
  13   4   3      560.54      604.70    103.98 o 
  14   4   3        9.47      -10.36     37.59 o 
  15   4   3      633.18      705.26    109.08 o 
 -18   5   3        0.49        4.48     79.85 o 
 -17   5   3       31.80       25.02     49.37 o 
 -16   5   3      488.44      550.72     84.51 o 
 -15   5   3        0.15       -3.25     26.01 o 
 -14   5   3     2301.79     2277.00    195.46 o 
 -13   5   3       49.27       65.68     30.11 o 
 -12   5   3     4057.20     4156.83    413.34 o 
 -11   5   3      232.98      205.98     35.85 o 
 -10   5   3     5551.11     6090.64    516.12 o 
  -9   5   3       26.08       47.08     17.74 o 
  -8   5   3     2598.72     2630.45    221.21 o 
  -7   5   3        3.17       16.82     14.90 o 
  -6   5   3      378.64      387.57     28.11 o 
  -5   5   3       36.30        7.76     11.15 o 
  -4   5   3     9379.27     9351.54   1063.07 o 
  -3   5   3      383.93      454.72     99.79 o 
  -2   5   3    11759.50    11868.94   1339.17 o 
  -1   5   3       14.30       17.61     12.40 o 
   0   5   3    10360.02    10353.26    801.65 o 
   1   5   3       41.51       33.14     13.98 o 
   2   5   3     7929.83     8471.27    518.12 o 
   3   5   3      859.47      869.78     68.47 o 
   4   5   3      204.73      222.61     22.67 o 
   5   5   3      524.83      542.34     60.90 o 
   6   5   3     3384.51     3442.72    258.41 o 
   7   5   3       70.08       71.46     25.65 o 
   8   5   3     2880.86     2851.00    310.26 o 
   9   5   3      199.76      175.93     36.05 o 
  10   5   3     2336.97     2296.82    146.09 o 
  11   5   3        1.74       17.54     27.28 o 
  12   5   3     1332.00     1471.42    109.78 o 
  13   5   3      194.14      271.12     65.64 o 
  14   5   3       20.77       32.61     48.32 o 
  15   5   3      103.22      157.54     62.73 o 
 -17   6   3       38.42       52.56     43.71 o 
 -16   6   3       32.30       16.95     36.16 o 
 -15   6   3        3.62      -12.01     28.05 o 
 -14   6   3       21.16       28.46     29.47 o 
 -13   6   3       22.39       46.72     29.75 o 
 -12   6   3      452.10      347.45     48.62 o 
 -11   6   3       95.97      143.85     36.98 o 
 -10   6   3       94.54      110.54     24.99 o 
  -9   6   3      204.19      229.79     30.19 o 
  -8   6   3      315.01      315.38     35.13 o 
  -7   6   3     1594.15     1701.12    174.28 o 
  -6   6   3       75.57       72.27     15.74 o 
  -5   6   3      512.29      523.31     60.88 o 
  -4   6   3      519.07      608.00     98.56 o 
  -3   6   3      803.25      747.84    100.01 o 
  -2   6   3       70.87       94.01     20.07 o 
  -1   6   3      121.06      136.31     22.70 o 
   0   6   3     1333.61     1460.55     86.44 o 
   1   6   3      745.15      861.02     64.62 o 
   2   6   3      896.91      946.69     57.26 o 
   3   6   3      532.72      623.98     42.23 o 
   4   6   3       20.12       46.90     17.54 o 
   5   6   3     2432.85     2180.46    128.82 o 
   6   6   3       75.35      104.37     28.97 o 
   7   6   3     1121.66     1139.76     98.88 o 
   8   6   3       68.95       41.01     24.41 o 
   9   6   3      335.59      402.11     51.75 o 
  10   6   3       44.82       35.55     28.68 o 
  11   6   3      328.66      309.45     54.26 o 
  12   6   3       99.39       80.76     37.93 o 
  13   6   3       16.36       42.79     49.12 o 
  14   6   3       45.16       77.73     54.55 o 
 -17   7   3       14.94      -15.22     43.89 o 
 -16   7   3      175.59      198.05     69.87 o 
 -15   7   3       18.67       74.66     39.10 o 
 -14   7   3     1402.71     1416.60    168.29 o 
 -13   7   3      189.41      190.96     43.92 o 
 -12   7   3     1203.55     1354.95    188.54 o 
 -11   7   3        1.44       12.74     23.21 o 
 -10   7   3     2011.05     2115.70    239.18 o 
  -9   7   3       23.12       27.21     19.17 o 
  -8   7   3     1119.95     1135.71     79.77 o 
  -7   7   3      365.89      366.92     55.42 o 
  -6   7   3      496.29      451.97     44.66 o 
  -5   7   3      772.65      754.79     60.15 o 
  -4   7   3     5087.73     5126.94    414.53 o 
  -3   7   3      879.05      821.35    164.28 o 
  -2   7   3     1122.13     1020.05     73.83 o 
  -1   7   3       36.58       57.36     19.48 o 
   0   7   3     2148.73     2081.36    100.21 o 
   1   7   3      293.29      283.76     34.26 o 
   2   7   3      752.11      833.71     55.69 o 
   3   7   3     1244.93     1235.86     58.07 o 
   4   7   3      491.43      526.18     55.61 o 
   5   7   3     1053.71     1050.47     64.67 o 
   6   7   3     2553.84     2533.19    135.08 o 
   7   7   3      458.25      459.54     53.62 o 
   8   7   3     1415.99     1392.24    104.37 o 
   9   7   3      229.21      274.53     47.24 o 
  10   7   3      410.69      521.67     62.62 o 
  11   7   3       30.41       44.06     32.36 o 
  12   7   3      340.09      317.18     56.16 o 
  13   7   3       33.39       55.33     51.50 o 
  14   7   3        5.77        0.33     53.93 o 
 -16   8   3        9.20       20.13     44.19 o 
 -15   8   3      428.90      484.81     77.01 o 
 -14   8   3        0.69       -3.90     32.56 o 
 -13   8   3      183.03      212.55     47.52 o 
 -12   8   3       11.75        3.22     28.24 o 
 -11   8   3      232.10      300.86     49.86 o 
 -10   8   3        8.12       14.72     24.47 o 
  -9   8   3     1907.27     1962.84    228.50 o 
  -8   8   3       89.86       68.75     26.98 o 
  -7   8   3     7669.75     8131.50   1019.16 o 
  -6   8   3        3.68       -8.98     18.92 o 
  -5   8   3     6350.29     6498.47    634.10 o 
  -4   8   3       66.50       58.78     21.01 o 
  -3   8   3     4002.30     4037.39    251.06 o 
  -2   8   3       55.42       79.14     23.55 o 
  -1   8   3     1544.41     1602.16     84.15 o 
   0   8   3      246.55      252.01     35.26 o 
   1   8   3     7532.87     7149.97    281.29 o 
   2   8   3       60.52       37.04     21.31 o 
   3   8   3     9726.93     9327.46    162.22 o 
   4   8   3       14.04       -1.08     27.21 o 
   5   8   3     5314.34     5099.03    252.83 o 
   6   8   3      157.99      100.65     32.93 o 
   7   8   3     1167.05     1141.96    157.83 o 
   8   8   3      153.10      147.85     38.18 o 
   9   8   3        0.05       -8.53     24.30 o 
  10   8   3       85.60      140.38     42.64 o 
  11   8   3      421.37      508.09     67.14 o 
  12   8   3      116.98      137.48     49.69 o 
  13   8   3      380.12      421.90     75.60 o 
 -15   9   3        1.17       20.84     45.68 o 
 -14   9   3       85.99      101.87     47.24 o 
 -13   9   3       49.63       70.16     39.97 o 
 -12   9   3      116.55      127.74     43.69 o 
 -11   9   3       23.34       22.55     32.35 o 
 -10   9   3       22.71       -9.93     30.03 o 
  -9   9   3       10.80       -9.18     31.61 o 
  -8   9   3     1006.10      979.78    114.51 o 
  -7   9   3        1.83       -0.35     20.89 o 
  -6   9   3       10.00       13.82     21.91 o 
  -5   9   3      107.83       92.06     29.94 o 
  -4   9   3      194.37      245.34     38.74 o 
  -3   9   3       22.60       47.29     20.59 o 
  -2   9   3     2501.27     2678.64    160.91 o 
  -1   9   3      530.71      467.89     41.07 o 
   0   9   3      841.24      878.01     50.52 o 
   1   9   3      173.95      170.70     29.29 o 
   2   9   3      151.92      133.93     32.34 o 
   3   9   3        4.60       -9.23     25.25 o 
   4   9   3       16.01       33.47     34.48 o 
   5   9   3        4.60       -7.94     28.88 o 
   6   9   3      249.25      246.82     57.11 o 
   7   9   3      293.72      363.96     56.24 o 
   8   9   3      104.33      133.60     40.97 o 
   9   9   3       46.77       66.21     42.06 o 
  10   9   3      391.85      432.91     64.34 o 
  11   9   3       94.84       99.18     45.49 o 
  12   9   3      124.96      128.17     52.09 o 
 -14  10   3       36.72       30.52     48.55 o 
 -13  10   3      100.70       92.99     48.93 o 
 -12  10   3       16.25       23.97     46.25 o 
 -11  10   3      103.21       63.39     47.16 o 
 -10  10   3      101.97       92.37     49.55 o 
  -9  10   3     2150.16     1727.78    125.47 o 
  -8  10   3      351.65      400.90     91.15 o 
  -7  10   3      772.11      716.79     65.43 o 
  -6  10   3        0.27       -0.65     23.66 o 
  -5  10   3     1010.84      978.28     80.74 o 
  -4  10   3        2.09      -12.50     20.10 o 
  -3  10   3       54.97       56.56     27.41 o 
  -2  10   3       49.16       56.48     24.66 o 
  -1  10   3       25.06       13.09     20.53 o 
   0  10   3      345.14      418.52     43.44 o 
   1  10   3      586.33      631.51     60.75 o 
   2  10   3      512.47      484.33     53.23 o 
   3  10   3      568.03      590.09     81.48 o 
   4  10   3      129.34      144.81     47.17 o 
   5  10   3      940.72      928.28     96.02 o 
   6  10   3       87.24       73.88     45.32 o 
   7  10   3      349.45      350.62     71.70 o 
   8  10   3       92.30       96.66     52.09 o 
   9  10   3       84.61       66.71     40.83 o 
  10  10   3      105.37      123.97     48.91 o 
  11  10   3      215.62      221.10     66.18 o 
 -12  11   3     1014.94      950.63    117.66 o 
 -11  11   3       10.80       31.16     56.55 o 
 -10  11   3      535.96      516.99     90.65 o 
  -9  11   3       90.22      103.41     49.19 o 
  -8  11   3       27.80        9.00     31.99 o 
  -7  11   3       55.55       29.91     39.29 o 
  -6  11   3      820.53      732.19     85.68 o 
  -5  11   3       61.61       68.29     32.01 o 
  -4  11   3     1378.59     1326.57     79.52 o 
  -3  11   3        2.35        1.59     24.95 o 
  -2  11   3     3120.76     2969.35     95.82 o 
  -1  11   3       65.34       76.26     28.72 o 
   0  11   3     2152.71     1982.11     82.70 o 
   1  11   3       38.20       41.00     29.73 o 
   2  11   3      317.47      320.80     62.58 o 
   3  11   3      101.14      116.61     47.59 o 
   4  11   3        0.59      -33.12     33.28 o 
   5  11   3      273.90      244.61     63.95 o 
   6  11   3      691.52      689.40     95.62 o 
   7  11   3       14.68       -1.94     43.25 o 
   8  11   3      959.74      828.84    107.56 o 
   9  11   3       17.26       36.67     60.55 o 
  10  11   3      587.22      674.95    136.37 o 
 -11  12   3        2.85      -89.67    110.20 o 
 -10  12   3       28.20       28.63     49.07 o 
  -9  12   3       26.99       52.13     46.88 o 
  -8  12   3        7.44       13.65     41.44 o 
  -7  12   3      172.85      219.23     65.89 o 
  -6  12   3      196.41      208.17     48.86 o 
  -5  12   3       93.00      128.81     39.79 o 
  -4  12   3       36.26       43.96     34.10 o 
  -3  12   3       81.61       55.30     35.59 o 
  -2  12   3       72.85       46.76     32.37 o 
  -1  12   3       14.15      -22.06     26.41 o 
   0  12   3        9.57        5.42     28.31 o 
   1  12   3      179.82      218.73     58.35 o 
   2  12   3        4.41        0.30     37.95 o 
   3  12   3      499.35      584.06     93.19 o 
   4  12   3        1.05      -16.94     39.58 o 
   5  12   3      420.90      423.35     82.77 o 
   6  12   3       29.06        6.68     51.68 o 
   7  12   3       40.92       62.87     62.74 o 
   8  12   3        2.90       -5.09     60.38 o 
  -9  13   3        6.74       19.67     52.14 o 
  -8  13   3       53.70       91.59     58.08 o 
  -7  13   3        0.38      -18.68     38.56 o 
  -6  13   3       28.67       18.96     45.93 o 
  -5  13   3       29.08       -0.11     35.86 o 
  -4  13   3      281.29      235.76     52.27 o 
  -3  13   3       70.98       95.60     40.97 o 
  -2  13   3      411.70      524.66     80.98 o 
  -1  13   3        4.89      -11.11     31.93 o 
   0  13   3      381.58      403.97     73.43 o 
   1  13   3        4.24      -31.88     37.73 o 
   2  13   3       38.65       10.20     44.23 o 
   3  13   3       21.42      -12.81     43.99 o 
   4  13   3        7.73        6.84     47.83 o 
   5  13   3       48.84       80.34     62.92 o 
   6  13   3      176.48      188.75     78.00 o 
  -5  14   3      239.32      236.86     70.40 o 
  -4  14   3       30.18       10.24     39.82 o 
  -3  14   3       11.89       22.05     40.96 o 
  -2  14   3      157.13      129.50     50.75 o 
  -1  14   3       77.06       73.12     51.78 o 
   0  14   3       76.28       82.29     72.11 o 
   1  14   3      289.46      258.28     97.98 o 
   2  14   3        5.65       49.68     58.18 o 
   3  14   3      451.79      422.12     92.88 o 
 -19   0   4       10.38       30.15     71.50 o 
 -18   0   4       15.55       10.80     55.81 o 
 -17   0   4      387.98      466.25    109.18 o 
 -16   0   4       37.25       32.39     48.48 o 
 -15   0   4       16.70       13.04     36.26 o 
 -14   0   4     2936.04     3084.16    125.36 o 
 -13   0   4      506.95      557.96     46.19 o 
 -12   0   4    10047.05     9362.31    207.81 o 
 -11   0   4      510.28      526.11     40.42 o 
 -10   0   4     6769.60     6317.66    145.03 o 
  -9   0   4      342.86      345.30     38.80 o 
  -8   0   4      154.87      137.29     36.46 o 
  -7   0   4      925.03      826.58     68.24 o 
  -6   0   4    11067.42    11014.97    225.28 o 
  -5   0   4     1230.16     1102.58     68.85 o 
  -4   0   4    36522.74    34508.72   1070.70 o 
  -3   0   4     4704.15     4897.31    156.64 o 
  -2   0   4   125905.88   127923.06   5593.55 o 
  -1   0   4     8079.27     8848.47     83.83 o 
   0   0   4    25367.57    22012.65   5273.04 o 
   1   0   4      520.25      439.17     23.58 o 
   2   0   4    16956.38    19938.17   1169.61 o 
   3   0   4      506.25      485.17     27.14 o 
   4   0   4      594.65      528.66     30.55 o 
   5   0   4      140.63      140.42     19.63 o 
   6   0   4     4831.20     4717.71    220.37 o 
   7   0   4      859.22      813.39     52.51 o 
   8   0   4     6841.81     6481.42    537.34 o 
   9   0   4       19.76       14.89     26.13 o 
  10   0   4     3320.90     3402.68    292.30 o 
  11   0   4      269.47      287.81     82.90 o 
  12   0   4       25.10       14.05     54.79 o 
  13   0   4     1282.42     1197.70    160.30 o 
  14   0   4       42.68       64.77     85.35 o 
  15   0   4      140.27      149.31    102.66 o 
 -19   1   4      430.15      464.00     88.14 o 
 -18   1   4       68.53       54.79     47.96 o 
 -17   1   4      816.68      817.37     94.64 o 
 -16   1   4        2.53        8.92     30.45 o 
 -15   1   4      297.47      374.75     49.55 o 
 -14   1   4      217.16      220.24     28.40 o 
 -13   1   4      116.82      120.97     22.09 o 
 -12   1   4        6.45       14.45     14.62 o 
 -11   1   4      418.54      476.95     29.59 o 
 -10   1   4        8.28       20.71     15.91 o 
  -9   1   4     1737.89     1637.69     78.20 o 
  -8   1   4      732.80      780.87     39.82 o 
  -7   1   4      701.45      537.26     34.15 o 
  -6   1   4      340.75      307.21     23.88 o 
  -5   1   4    26063.29    27285.14   1243.33 o 
  -4   1   4     3681.96     3918.09    147.62 o 
  -3   1   4    11097.34    12056.39    425.66 o 
  -2   1   4    61181.00    62596.70   2672.74 o 
  -1   1   4     6377.18     6874.48    272.57 o 
   0   1   4     6822.75     7410.81    248.03 o 
   1   1   4    28481.50    31193.73    551.80 o 
   2   1   4     1573.67     1571.94     44.65 o 
   3   1   4       65.33       50.20      9.02 o 
   4   1   4     1436.78     1398.95     31.53 o 
   5   1   4     1591.62     1385.87     49.93 o 
   6   1   4        8.59       15.65      7.74 o 
   7   1   4      381.58      404.81     28.25 o 
   8   1   4       97.03       74.54     17.68 o 
   9   1   4      109.92       92.97     24.33 o 
  10   1   4      714.76      626.33     57.79 o 
  11   1   4       78.44      115.63     34.46 o 
  12   1   4       72.83       72.94     43.42 o 
  13   1   4      511.53      481.70     83.05 o 
  14   1   4      141.87      141.19     64.41 o 
  15   1   4      269.55      331.61     88.79 o 
 -19   2   4       21.64       51.06     52.68 o 
 -18   2   4       21.80       18.58     46.34 o 
 -17   2   4       15.11       -2.10     35.74 o 
 -16   2   4      103.24      138.20     49.12 o 
 -15   2   4        7.01        4.43     19.58 o 
 -14   2   4      399.66      414.11     47.10 o 
 -13   2   4       12.19        1.26     16.58 o 
 -12   2   4     2790.58     2457.08    155.26 o 
 -11   2   4        9.64        4.75     13.38 o 
 -10   2   4      675.24      766.34     51.40 o 
  -9   2   4      684.35      689.85     59.64 o 
  -8   2   4      817.80      853.26     42.56 o 
  -7   2   4     2045.11     2263.40    154.55 o 
  -6   2   4      122.91      162.59     16.72 o 
  -5   2   4        2.46        1.41      7.13 o 
  -4   2   4      710.26     1025.64     71.19 o 
  -3   2   4      679.15      685.96     69.15 o 
  -2   2   4     2458.25     2083.61    190.30 o 
  -1   2   4     1504.07     1568.12     88.49 o 
   0   2   4     1275.93     1741.90    100.05 o 
   1   2   4      242.12      213.85     14.57 o 
   2   2   4     1304.68     1395.28     51.82 o 
   3   2   4     5739.33     6123.90    138.83 o 
   4   2   4       54.75       59.81     14.47 o 
   5   2   4     2082.50     2120.15    101.51 o 
   6   2   4      392.51      278.82     93.41 o 
   7   2   4       40.68       53.13     17.30 o 
   8   2   4     1940.18     1798.28     91.73 o 
   9   2   4      178.63      165.94     35.00 o 
  10   2   4      233.98      257.73     41.62 o 
  11   2   4      203.55      207.65     41.06 o 
  12   2   4        8.51       14.88     30.36 o 
  13   2   4        6.09       14.33     46.59 o 
  14   2   4        2.40       11.18     58.33 o 
  15   2   4      186.86      202.43     83.76 o 
 -19   3   4     1068.19     1289.44    186.68 o 
 -18   3   4        0.99        4.99     42.83 o 
 -17   3   4     1803.02     1689.67    120.98 o 
 -16   3   4       13.29       42.18     29.67 o 
 -15   3   4     1603.61     1749.93    114.74 o 
 -14   3   4        8.08        7.58     20.08 o 
 -13   3   4       80.95       74.36     25.51 o 
 -12   3   4      352.09      330.80     36.96 o 
 -11   3   4       85.03       86.19     20.02 o 
 -10   3   4       71.02       64.06     17.38 o 
  -9   3   4     3356.45     3349.80    161.82 o 
  -8   3   4      363.78      438.30     33.50 o 
  -7   3   4    14521.51    15559.47    949.83 o 
  -6   3   4     1593.32     1832.26     90.27 o 
  -5   3   4     5444.92     5867.40    376.26 o 
  -4   3   4     6216.43     6355.59   1326.74 o 
  -3   3   4      134.76      131.42     21.42 o 
  -2   3   4     2629.88     2592.83    236.94 o 
  -1   3   4       53.38       95.13     15.51 o 
   0   3   4     3190.15     3203.96    195.92 o 
   1   3   4     5197.49     4660.09    293.45 o 
   2   3   4     1517.60     1513.67     97.13 o 
   3   3   4    10745.72    11098.77    203.68 o 
   4   3   4       38.86       35.93     13.97 o 
   5   3   4     4550.22     4343.74    158.79 o 
   6   3   4      913.92      820.95     40.75 o 
   7   3   4       95.76       78.03     19.76 o 
   8   3   4     1480.37     1425.09    103.69 o 
   9   3   4      159.20      170.15     33.73 o 
  10   3   4      207.41      268.57     53.43 o 
  11   3   4      766.98      777.95     70.06 o 
  12   3   4       44.89       75.74     37.28 o 
  13   3   4     1302.81     1335.14     93.74 o 
  14   3   4       21.92       43.41     58.43 o 
  15   3   4      668.83      699.31    114.97 o 
 -18   4   4       60.59      113.05     83.92 o 
 -17   4   4        0.93      -13.25     38.69 o 
 -16   4   4      105.03      118.07     38.82 o 
 -15   4   4       50.16       53.74     29.59 o 
 -14   4   4      608.09      707.90     61.61 o 
 -13   4   4       79.20       91.19     28.78 o 
 -12   4   4      419.77      513.28     40.45 o 
 -11   4   4      298.00      284.37     38.69 o 
 -10   4   4     4703.15     5072.36    427.95 o 
  -9   4   4       54.96       46.53     18.73 o 
  -8   4   4       22.52       29.78     15.97 o 
  -7   4   4     1782.61     1773.57    153.56 o 
  -6   4   4      388.17      432.40     38.87 o 
  -5   4   4     1241.56     1325.31     72.59 o 
  -4   4   4    12235.05    12467.22   1535.11 o 
  -3   4   4     1114.84     1360.42     89.92 o 
  -2   4   4     6592.69     6729.86    609.04 o 
  -1   4   4      272.80      426.19     63.07 o 
   0   4   4    10602.30    11233.56   1051.53 o 
   1   4   4      593.09      731.98     61.56 o 
   2   4   4     2655.67     2408.17    194.44 o 
   3   4   4     1525.57     1572.49     99.40 o 
   4   4   4       67.24       69.10     17.59 o 
   5   4   4      150.59      220.92     25.45 o 
   6   4   4     4477.46     4459.36    176.99 o 
   7   4   4      131.49      137.40     30.26 o 
   8   4   4      369.18      470.80     48.38 o 
   9   4   4      515.69      508.55     52.30 o 
  10   4   4     1083.79     1007.86     98.52 o 
  11   4   4       15.64       37.60     41.08 o 
  12   4   4      120.94      153.98     57.97 o 
  13   4   4      163.06      208.24     54.68 o 
  14   4   4        0.08       -1.50     47.34 o 
  15   4   4      322.59      258.22     87.03 o 
 -18   5   4       29.49       48.68     78.22 o 
 -17   5   4      405.09      551.92     96.42 o 
 -16   5   4        3.52       -2.86     28.30 o 
 -15   5   4      415.68      391.79     55.98 o 
 -14   5   4      403.13      408.03     53.61 o 
 -13   5   4      263.23      292.15     44.09 o 
 -12   5   4      287.97      275.41     41.60 o 
 -11   5   4      341.75      410.19     48.59 o 
 -10   5   4       42.07       41.67     18.35 o 
  -9   5   4      288.08      332.70     36.77 o 
  -8   5   4      399.31      519.71     48.90 o 
  -7   5   4     2349.97     2569.82    223.24 o 
  -6   5   4      415.53      399.11     28.12 o 
  -5   5   4      340.09      292.92     38.27 o 
  -4   5   4      405.20      491.48     36.24 o 
  -3   5   4     5831.37     6441.96    762.51 o 
  -2   5   4     2717.62     2915.27    234.59 o 
  -1   5   4     2911.03     3140.79    279.78 o 
   0   5   4      603.59      692.97     78.78 o 
   1   5   4       16.54       38.81     15.35 o 
   2   5   4      149.35      167.50     20.50 o 
   3   5   4     1533.48     1419.88    145.04 o 
   4   5   4     1918.61     2091.91    137.93 o 
   5   5   4      112.35      152.63     30.91 o 
   6   5   4        2.57        0.72     18.00 o 
   7   5   4       87.34       94.12     28.76 o 
   8   5   4      151.20      183.73     35.59 o 
   9   5   4      109.40      106.15     32.18 o 
  10   5   4      787.82      740.10     93.50 o 
  11   5   4      763.95      767.93     92.58 o 
  12   5   4        7.74       37.07     49.65 o 
  13   5   4      395.28      425.89     83.54 o 
  14   5   4       14.67       26.86     60.15 o 
 -17   6   4      117.56       94.18     44.85 o 
 -16   6   4      876.11     1026.27    142.99 o 
 -15   6   4      494.74      537.01     75.93 o 
 -14   6   4     2900.25     3016.66    264.87 o 
 -13   6   4       82.18       94.64     33.26 o 
 -12   6   4     3677.25     3889.53    471.81 o 
 -11   6   4      104.83      104.26     29.56 o 
 -10   6   4      327.40      385.49     42.48 o 
  -9   6   4      471.47      471.55     40.54 o 
  -8   6   4       47.81       72.88     22.64 o 
  -7   6   4      731.08      727.83     95.10 o 
  -6   6   4     2330.40     2408.61    291.70 o 
  -5   6   4     3036.59     3085.01    419.16 o 
  -4   6   4     5314.74     5119.67    609.32 o 
  -3   6   4     3805.16     4018.80    417.40 o 
  -2   6   4     5883.05     5597.65    517.22 o 
  -1   6   4     1032.67     1040.06     94.96 o 
   0   6   4     2881.64     2687.13    203.19 o 
   1   6   4     1792.02     1649.92    172.35 o 
   2   6   4     2070.68     2019.07    127.59 o 
   3   6   4     1268.46     1252.61     70.59 o 
   4   6   4      378.63      381.57     44.75 o 
   5   6   4     2441.11     2248.06    163.79 o 
   6   6   4      461.13      480.40     50.73 o 
   7   6   4       21.17       32.44     22.83 o 
   8   6   4     3482.84     3490.15    320.78 o 
   9   6   4      134.51      143.85     36.81 o 
  10   6   4     2116.66     2180.87    258.79 o 
  11   6   4      939.63      955.43    103.91 o 
  12   6   4      677.08      797.57    103.65 o 
  13   6   4      299.03      340.17     82.60 o 
  14   6   4      148.78      237.09     80.21 o 
 -17   7   4      391.85      554.78     79.25 o 
 -16   7   4       31.76       41.12     40.92 o 
 -15   7   4      266.36      323.24     59.00 o 
 -14   7   4      375.08      434.19     63.73 o 
 -13   7   4       68.86       88.60     33.28 o 
 -12   7   4      114.10      180.75     40.92 o 
 -11   7   4     1105.01     1172.67    160.55 o 
 -10   7   4       13.61       17.87     20.33 o 
  -9   7   4      853.56      958.11    105.25 o 
  -8   7   4      104.40       91.38     23.47 o 
  -7   7   4     4583.78     4577.95   1158.18 o 
  -6   7   4       22.24       12.97     22.07 o 
  -5   7   4      754.67      641.15     44.80 o 
  -4   7   4      287.31      280.67     35.38 o 
  -3   7   4      519.26      506.05     42.00 o 
  -2   7   4      373.26      394.69     38.33 o 
  -1   7   4     1307.77     1409.87    112.42 o 
   0   7   4      164.75      193.96     29.66 o 
   1   7   4     2512.25     2244.73    103.76 o 
   2   7   4      194.61      232.21     36.30 o 
   3   7   4     5273.56     5085.47    384.06 o 
   4   7   4        1.22        0.85     19.21 o 
   5   7   4     2415.81     2302.21    142.47 o 
   6   7   4       51.17       77.46     30.18 o 
   7   7   4     1385.21     1264.04    151.87 o 
   8   7   4      324.55      443.32     56.30 o 
   9   7   4       13.40       25.62     28.52 o 
  10   7   4      672.67      662.65     70.83 o 
  11   7   4      233.37      226.65     52.37 o 
  12   7   4       52.99       56.68     58.22 o 
  13   7   4      258.67      369.90     83.63 o 
 -16   8   4       48.79       69.25     48.75 o 
 -15   8   4       31.98       54.60     41.47 o 
 -14   8   4      183.22      229.08     51.06 o 
 -13   8   4      282.85      307.49     55.39 o 
 -12   8   4       96.55      130.74     37.69 o 
 -11   8   4      123.15      120.89     36.48 o 
 -10   8   4      417.12      428.72     54.74 o 
  -9   8   4        3.32        5.88     23.62 o 
  -8   8   4     1365.09     1314.65    168.28 o 
  -7   8   4        2.30       -2.36     17.83 o 
  -6   8   4      746.08      723.20     92.11 o 
  -5   8   4      406.58      395.63     41.47 o 
  -4   8   4      723.91      753.88     92.91 o 
  -3   8   4       46.00       46.82     21.92 o 
  -2   8   4      483.20      464.31     43.96 o 
  -1   8   4      380.97      391.76     41.65 o 
   0   8   4      171.64      168.86     30.51 o 
   1   8   4       84.18       65.77     24.76 o 
   2   8   4       54.91       41.81     22.37 o 
   3   8   4      101.12       72.45     34.67 o 
   4   8   4      970.41      869.88     79.16 o 
   5   8   4      536.73      499.83     58.72 o 
   6   8   4     1218.37     1098.47     74.25 o 
   7   8   4      194.69      148.80     39.81 o 
   8   8   4       35.82       13.55     26.86 o 
   9   8   4       36.76       22.26     31.96 o 
  10   8   4       49.28       44.47     36.70 o 
  11   8   4       13.88       23.22     36.71 o 
  12   8   4        7.98       11.97     42.05 o 
 -15   9   4      287.65      317.38     66.78 o 
 -14   9   4       29.99       44.12     41.85 o 
 -13   9   4       40.49       62.70     39.46 o 
 -12   9   4      219.12      210.27     48.24 o 
 -11   9   4      433.90      472.26     97.29 o 
 -10   9   4      455.85      362.55     69.29 o 
  -9   9   4     2893.37     3024.06    346.94 o 
  -8   9   4      224.26      244.28     41.25 o 
  -7   9   4     2825.89     3102.83    370.16 o 
  -6   9   4        6.04        4.91     19.52 o 
  -5   9   4     2529.42     2341.07    189.24 o 
  -4   9   4      230.11      256.50     34.28 o 
  -3   9   4      515.48      600.55     51.47 o 
  -2   9   4      261.02      290.14     40.03 o 
  -1   9   4     2124.44     2158.90    127.03 o 
   0   9   4     1503.89     1389.91     80.35 o 
   1   9   4     3252.15     3125.61    182.53 o 
   2   9   4      596.42      530.34     68.71 o 
   3   9   4     5084.34     5048.91    174.71 o 
   4   9   4        5.23       12.50     30.44 o 
   5   9   4     2366.27     2144.21    174.05 o 
   6   9   4      196.86      174.69     52.65 o 
   7   9   4      737.74      765.74     76.30 o 
   8   9   4      487.24      544.65     69.17 o 
   9   9   4      111.84      147.74     45.45 o 
  10   9   4      369.88      372.27     66.37 o 
  11   9   4      369.81      377.75     78.24 o 
 -14  10   4      258.76      354.47     69.11 o 
 -13  10   4        9.92       -9.75     46.44 o 
 -12  10   4      716.74      750.38    125.78 o 
 -11  10   4      190.75       89.93     50.51 o 
 -10  10   4       75.14      112.87     52.03 o 
  -9  10   4      351.00      303.48     64.87 o 
  -8  10   4      167.63      163.79     38.41 o 
  -7  10   4      514.28      547.44    132.10 o 
  -6  10   4      985.10     1008.77     88.84 o 
  -5  10   4      382.01      365.68     53.79 o 
  -4  10   4      492.34      532.97     88.75 o 
  -3  10   4       96.66      108.67     29.06 o 
  -2  10   4     2789.22     2753.13    106.06 o 
  -1  10   4      318.37      290.51     37.83 o 
   0  10   4      724.63      775.14     63.00 o 
   1  10   4      493.84      465.87     52.86 o 
   2  10   4      763.50      801.01     95.33 o 
   3  10   4      165.57      186.05     52.50 o 
   4  10   4      165.71      164.49     52.46 o 
   5  10   4      154.43      175.53     54.86 o 
   6  10   4       82.76       53.64     45.40 o 
   7  10   4        1.81        5.82     40.36 o 
   8  10   4      697.74      616.33     94.29 o 
   9  10   4      178.79      215.04     69.79 o 
  10  10   4      316.32      316.45     66.09 o 
 -13  11   4       10.78       -3.99     53.48 o 
 -12  11   4        1.33      -31.07     54.76 o 
 -11  11   4       87.06       85.96     60.27 o 
 -10  11   4       36.22       30.11     42.31 o 
  -9  11   4       58.17       91.48     46.80 o 
  -8  11   4      336.03      260.26     62.64 o 
  -7  11   4       32.78       24.97     29.99 o 
  -6  11   4       91.83      121.22     37.77 o 
  -5  11   4      311.15      325.88     50.73 o 
  -4  11   4       32.71       11.85     25.30 o 
  -3  11   4        3.62       11.14     25.95 o 
  -2  11   4      413.44      417.22     46.99 o 
  -1  11   4      366.11      377.96     45.78 o 
   0  11   4       26.51       45.80     28.11 o 
   1  11   4     1042.77      929.76    111.42 o 
   2  11   4       40.77       38.26     36.67 o 
   3  11   4       57.88       71.40     43.64 o 
   4  11   4        1.41      -18.20     37.16 o 
   5  11   4        0.88       14.63     44.34 o 
   6  11   4        5.44       19.59     46.81 o 
   7  11   4        0.60       28.30     51.18 o 
   8  11   4       17.82       15.81     53.57 o 
   9  11   4        7.14        1.31     59.48 o 
 -11  12   4        3.72        3.34     47.75 o 
 -10  12   4      318.51      367.85     83.74 o 
  -9  12   4       19.20       17.22     43.21 o 
  -8  12   4       50.43       74.98     48.03 o 
  -7  12   4       63.12       60.53     44.51 o 
  -6  12   4       89.68      136.68     42.05 o 
  -5  12   4      141.35      187.55     44.80 o 
  -4  12   4     1640.69     1557.88     97.57 o 
  -3  12   4      150.43      161.67     42.92 o 
  -2  12   4     2107.52     2080.99    103.39 o 
  -1  12   4       80.92       76.81     36.22 o 
   0  12   4     1260.61     1307.99    106.05 o 
   1  12   4       76.91      120.77     50.46 o 
   2  12   4        8.86      -10.69     37.43 o 
   3  12   4      105.41       61.30     44.42 o 
   4  12   4      206.39      195.74     63.07 o 
   5  12   4      115.61      132.88     62.08 o 
   6  12   4      348.65      373.63     85.33 o 
   7  12   4       60.36      130.11     72.53 o 
  -9  13   4      244.12      242.00     76.08 o 
  -8  13   4        0.07        4.79     46.02 o 
  -7  13   4      448.28      416.87     83.26 o 
  -6  13   4       36.93       28.75     36.54 o 
  -5  13   4      291.54      370.27     61.41 o 
  -4  13   4      147.36      171.66     49.61 o 
  -3  13   4        2.55       -6.08     30.51 o 
  -2  13   4      152.03      188.45     55.25 o 
  -1  13   4        0.99        2.51     43.18 o 
   0  13   4      104.03       79.09     50.48 o 
   1  13   4      229.94      241.91     67.46 o 
   2  13   4        0.06      -19.41     44.71 o 
   3  13   4      451.46      526.63     92.28 o 
   4  13   4       44.61       16.06     47.38 o 
   5  13   4      211.58      230.08     84.32 o 
  -5  14   4        1.22      -15.90     42.97 o 
  -4  14   4       27.94       22.57     38.84 o 
  -3  14   4        8.38      -15.59     38.91 o 
  -2  14   4        0.05      -11.38     43.22 o 
  -1  14   4        2.15       32.59     60.09 o 
   0  14   4        0.05       14.46     63.35 o 
   1  14   4        5.36        0.31     51.26 o 
 -19   1   5       53.69       91.48     54.86 o 
 -18   1   5        0.32        1.05     37.43 o 
 -17   1   5      105.94      149.95     50.41 o 
 -16   1   5        8.44       26.01     26.97 o 
 -15   1   5       18.01       27.78     23.15 o 
 -14   1   5     2119.21     2235.82     67.19 o 
 -13   1   5        0.81        0.73     14.38 o 
 -12   1   5     4867.08     4673.58    113.32 o 
 -11   1   5      826.85      824.81     48.38 o 
 -10   1   5     1716.75     1613.96     85.44 o 
  -9   1   5      874.08      815.41     50.51 o 
  -8   1   5     1540.33     1614.70     54.85 o 
  -7   1   5     1915.16     1868.70     70.47 o 
  -6   1   5      160.59      216.06     18.03 o 
  -5   1   5       58.97       33.73      9.30 o 
  -4   1   5       86.26       71.22      8.51 o 
  -3   1   5      939.79      930.94     32.11 o 
  -2   1   5    12877.67    12503.85    501.23 o 
  -1   1   5     2519.30     2771.52     61.61 o 
   0   1   5      189.63      268.73     33.38 o 
   1   1   5     2457.94     2516.61     54.44 o 
   2   1   5      304.54      318.96     29.05 o 
   3   1   5      261.05      241.21     16.14 o 
   4   1   5       13.80       11.09      8.72 o 
   5   1   5      634.68      598.20     23.92 o 
   6   1   5     3900.50     3706.65    137.38 o 
   7   1   5       13.46       11.88     13.92 o 
   8   1   5     4716.45     4548.66    217.44 o 
   9   1   5      384.16      370.36     39.71 o 
  10   1   5      290.76      339.03     47.45 o 
  11   1   5      533.72      532.88     61.24 o 
  12   1   5       11.18       23.75     40.84 o 
  13   1   5      523.60      517.51     91.60 o 
  14   1   5        7.37       -9.17     59.48 o 
  15   1   5      269.52      208.54     83.76 o 
 -19   2   5     1097.73     1352.69    122.29 o 
 -18   2   5        3.88       54.71     44.02 o 
 -17   2   5     1774.96     1776.89    242.80 o 
 -16   2   5        8.45       15.29     24.61 o 
 -15   2   5      247.66      228.44     39.02 o 
 -14   2   5      326.76      362.69     38.54 o 
 -13   2   5       48.97       54.63     20.91 o 
 -12   2   5     1536.70     1491.33     72.19 o 
 -11   2   5     2252.19     2249.94    162.71 o 
 -10   2   5      492.86      501.92     47.76 o 
  -9   2   5     6808.10     6710.32    396.24 o 
  -8   2   5      482.91      482.37     34.40 o 
  -7   2   5     4035.80     3586.55    155.35 o 
  -6   2   5      306.55      260.37     27.94 o 
  -5   2   5      153.67      116.67     13.78 o 
  -4   2   5     1422.42     1303.04     54.96 o 
  -3   2   5     4346.39     4314.95    240.38 o 
  -2   2   5     5249.08     5157.95    290.44 o 
  -1   2   5     3788.77     3857.04    159.10 o 
   0   2   5     4960.80     4919.30    176.48 o 
   1   2   5     1447.83     1246.54     56.62 o 
   2   2   5      167.21      154.17     14.43 o 
   3   2   5     6648.06     6614.06    153.10 o 
   4   2   5      466.48      498.89     31.61 o 
   5   2   5     2458.50     2367.39     73.82 o 
   6   2   5     3809.74     3420.11    311.01 o 
   7   2   5       69.80       84.06     20.68 o 
   8   2   5     2476.95     2471.97    137.06 o 
   9   2   5       52.20       31.29     24.05 o 
  10   2   5      490.79      512.46     57.49 o 
  11   2   5      843.92      917.39     85.21 o 
  12   2   5        0.66      -32.10     32.10 o 
  13   2   5      982.36      874.00    111.72 o 
  14   2   5      150.27      126.72     69.18 o 
 -19   3   5       20.70       22.29     50.65 o 
 -18   3   5       55.18       24.13     43.70 o 
 -17   3   5      102.70      101.41     49.04 o 
 -16   3   5        3.50       14.20     25.96 o 
 -15   3   5       89.69       79.14     28.84 o 
 -14   3   5      258.64      238.22     40.03 o 
 -13   3   5      187.48      202.27     30.32 o 
 -12   3   5       43.11       49.20     21.91 o 
 -11   3   5      295.88      323.03     38.02 o 
 -10   3   5      327.51      386.90     37.10 o 
  -9   3   5      129.68      150.42     24.68 o 
  -8   3   5      209.23      288.04     29.71 o 
  -7   3   5      367.77      393.69     26.16 o 
  -6   3   5     1020.03      998.99     75.97 o 
  -5   3   5       12.79        4.24      8.19 o 
  -4   3   5      224.71      202.96     22.19 o 
  -3   3   5      577.97      597.27     75.03 o 
  -2   3   5      899.37      806.78     94.14 o 
  -1   3   5      527.23      542.75     40.13 o 
   0   3   5     1599.45     1492.91    108.57 o 
   1   3   5      359.60      350.09     25.61 o 
   2   3   5      907.87      850.48     61.49 o 
   3   3   5       26.00       41.05     14.55 o 
   4   3   5       16.69       65.93     17.13 o 
   5   3   5      333.62      409.49     32.28 o 
   6   3   5       63.17       78.43     20.60 o 
   7   3   5      101.26      121.42     23.76 o 
   8   3   5        5.79       -9.80     17.39 o 
   9   3   5      387.31      475.06     66.74 o 
  10   3   5      135.67      132.84     37.43 o 
  11   3   5       27.65       39.86     33.37 o 
  12   3   5       12.41        7.54     34.42 o 
  13   3   5       15.31       30.85     58.20 o 
  14   3   5       82.70       37.88     66.39 o 
 -19   4   5      400.10      442.77     88.94 o 
 -18   4   5        0.27      -22.41     60.50 o 
 -17   4   5      491.33      529.40     66.49 o 
 -16   4   5        0.62        9.79     27.12 o 
 -15   4   5      521.06      520.09     57.79 o 
 -14   4   5       59.02       78.89     30.22 o 
 -13   4   5      146.16      183.64     28.73 o 
 -12   4   5      458.19      508.97     50.01 o 
 -11   4   5       15.94       21.28     17.82 o 
 -10   4   5      508.66      505.54     42.02 o 
  -9   4   5     5409.34     5930.93    546.77 o 
  -8   4   5        3.77       -2.09     11.51 o 
  -7   4   5    10602.95    11938.61    989.82 o 
  -6   4   5      793.70      792.36     50.92 o 
  -5   4   5     2380.33     2142.68    223.50 o 
  -4   4   5      946.71      913.17     70.72 o 
  -3   4   5      162.90      157.24     21.83 o 
  -2   4   5      529.44      463.31     54.66 o 
  -1   4   5     4677.82     4813.40    461.43 o 
   0   4   5     3067.33     2906.93    216.27 o 
   1   4   5     7646.58     7611.39    411.16 o 
   2   4   5      431.17      426.84     37.06 o 
   3   4   5    16637.47    17057.05    643.70 o 
   4   4   5        5.91        8.28     14.59 o 
   5   4   5      598.52      651.06     40.16 o 
   6   4   5      786.91      784.62     44.42 o 
   7   4   5       65.07       57.57     25.88 o 
   8   4   5      482.47      522.54     66.72 o 
   9   4   5      316.45      396.56     53.63 o 
  10   4   5      263.18      310.25     80.66 o 
  11   4   5      558.36      603.77     85.77 o 
  12   4   5      139.87      148.98     48.20 o 
  13   4   5      474.67      495.72     94.33 o 
  14   4   5       33.33       39.45     69.17 o 
 -18   5   5        1.95       22.34     51.70 o 
 -17   5   5       63.78       88.27     41.23 o 
 -16   5   5      507.87      579.66     67.67 o 
 -15   5   5       68.32      123.91     37.55 o 
 -14   5   5     1876.18     2084.95    170.82 o 
 -13   5   5        4.25        9.63     22.39 o 
 -12   5   5     1180.32     1445.37    136.80 o 
 -11   5   5      315.14      355.88     61.25 o 
 -10   5   5     1637.56     1851.98    167.16 o 
  -9   5   5     2960.56     3316.18    376.47 o 
  -8   5   5       51.40       74.11     22.09 o 
  -7   5   5     6757.66     7033.52    513.92 o 
  -6   5   5     6164.47     6366.48    610.05 o 
  -5   5   5     2236.48     2347.31    260.31 o 
  -4   5   5     7625.17     7674.74   1120.34 o 
  -3   5   5      249.71      273.19     32.18 o 
  -2   5   5     9056.49     8438.91    945.66 o 
  -1   5   5        6.35       23.08     13.64 o 
   0   5   5     5647.02     5817.72    662.56 o 
   1   5   5     4618.67     4281.14    295.30 o 
   2   5   5      231.41      224.80     26.51 o 
   3   5   5     6763.54     6394.12    411.49 o 
   4   5   5     1456.07     1336.70     73.43 o 
   5   5   5     2135.28     1903.73     63.16 o 
   6   5   5     2940.81     2954.16    109.38 o 
   7   5   5       22.33       17.45     20.31 o 
   8   5   5     1517.80     1505.45    182.21 o 
   9   5   5      129.47      143.24     35.82 o 
  10   5   5     1322.90     1441.59    110.98 o 
  11   5   5      324.61      349.68     71.47 o 
  12   5   5      362.31      407.41     82.82 o 
  13   5   5      680.45      810.18    109.74 o 
  14   5   5       14.51       -9.59     52.02 o 
 -18   6   5      131.02      146.28     56.21 o 
 -17   6   5       12.79       18.59     38.07 o 
 -16   6   5      293.97      347.26     62.76 o 
 -15   6   5       11.66        1.01     27.96 o 
 -14   6   5      451.87      439.81     57.45 o 
 -13   6   5       71.66       74.57     31.24 o 
 -12   6   5      166.66      186.85     37.53 o 
 -11   6   5      268.58      280.83     34.68 o 
 -10   6   5      240.72      227.05     35.58 o 
  -9   6   5       73.63       93.46     25.42 o 
  -8   6   5      235.16      262.03     34.54 o 
  -7   6   5      170.79      182.55     26.15 o 
  -6   6   5      227.54      209.15     29.03 o 
  -5   6   5       31.94       61.86     19.46 o 
  -4   6   5      768.02      660.44    112.94 o 
  -3   6   5        8.95        3.70     13.62 o 
  -2   6   5     1824.91     1857.81    198.80 o 
  -1   6   5        2.22       10.58     14.40 o 
   0   6   5       10.89        3.51     14.72 o 
   1   6   5        6.60       48.30     18.15 o 
   2   6   5       24.79       28.38     16.42 o 
   3   6   5       12.10       53.72     25.11 o 
   4   6   5      160.48      119.63     30.59 o 
   5   6   5        2.65        2.69     19.35 o 
   6   6   5      955.41      940.51     63.33 o 
   7   6   5       90.92      105.64     32.79 o 
   8   6   5      186.78      170.09     39.87 o 
   9   6   5       25.96       31.62     28.80 o 
  10   6   5      324.09      345.71     54.70 o 
  11   6   5        0.09      -12.50     46.35 o 
  12   6   5       24.47       28.83     55.04 o 
  13   6   5       11.48       39.21     60.81 o 
 -17   7   5       63.38       87.24     48.45 o 
 -16   7   5      583.20      663.62     78.21 o 
 -15   7   5      347.42      404.59     81.30 o 
 -14   7   5      637.48      749.51     73.91 o 
 -13   7   5      186.10      217.80     43.06 o 
 -12   7   5     1082.86     1271.63    161.46 o 
 -11   7   5        0.46        5.35     19.30 o 
 -10   7   5     1103.43     1196.89    132.21 o 
  -9   7   5      208.33      265.64     38.12 o 
  -8   7   5        0.04       13.74     21.39 o 
  -7   7   5     1547.19     1724.45    277.94 o 
  -6   7   5     2874.66     2560.03    309.20 o 
  -5   7   5     1070.92      983.65    127.57 o 
  -4   7   5     4809.15     4254.10    595.28 o 
  -3   7   5     1013.48     1019.77     80.06 o 
  -2   7   5     1844.99     1728.89    162.36 o 
  -1   7   5      202.24      234.24     32.81 o 
   0   7   5     2284.84     2139.65    158.79 o 
   1   7   5      904.13      855.14     57.17 o 
   2   7   5      236.19      209.18     31.07 o 
   3   7   5     1380.25     1459.71     74.34 o 
   4   7   5     1830.67     1825.94    109.29 o 
   5   7   5      293.13      327.56     58.77 o 
   6   7   5     1973.54     1777.51    109.78 o 
   7   7   5       99.03      106.75     34.50 o 
   8   7   5      646.68      691.15     68.97 o 
   9   7   5      226.64      252.32     49.39 o 
  10   7   5      533.88      453.13     63.48 o 
  11   7   5      207.39      212.01     54.97 o 
  12   7   5       64.20      101.48     70.09 o 
 -16   8   5      297.03      327.81     65.70 o 
 -15   8   5      281.19      317.34     59.42 o 
 -14   8   5      563.82      682.14     74.86 o 
 -13   8   5        4.46       17.51     30.87 o 
 -12   8   5      778.51      883.37     75.76 o 
 -11   8   5      483.99      540.33     60.80 o 
 -10   8   5      340.84      325.53     47.53 o 
  -9   8   5     2723.43     2543.43    246.02 o 
  -8   8   5        2.69        1.15     23.89 o 
  -7   8   5     5487.96     5276.19    852.75 o 
  -6   8   5       73.20       94.27     34.78 o 
  -5   8   5     3871.41     3717.15    354.61 o 
  -4   8   5     1910.56     1735.14    267.83 o 
  -3   8   5      461.58      518.16     47.42 o 
  -2   8   5     1651.46     1658.57    148.80 o 
  -1   8   5     2127.74     2040.60    146.39 o 
   0   8   5      564.47      527.16     48.05 o 
   1   8   5     3907.26     3770.92    234.10 o 
   2   8   5       13.34        6.31     27.33 o 
   3   8   5     4220.31     3944.58    150.65 o 
   4   8   5       98.12       95.48     38.40 o 
   5   8   5     1264.03     1220.32    103.65 o 
   6   8   5      799.24      800.45     71.68 o 
   7   8   5      145.59      144.13     40.05 o 
   8   8   5     1148.06     1141.08     84.92 o 
   9   8   5      127.22      126.11     43.22 o 
  10   8   5      836.81      806.46    126.78 o 
  11   8   5      226.61      246.36     60.76 o 
  12   8   5      142.21      138.99     76.51 o 
 -15   9   5        0.02       13.37     42.71 o 
 -14   9   5       77.76       46.13     41.27 o 
 -13   9   5      267.18      256.73     53.72 o 
 -12   9   5      115.80      164.39     44.90 o 
 -11   9   5       72.77      106.31     45.24 o 
 -10   9   5       56.39        9.92     31.56 o 
  -9   9   5      281.01      318.74     48.67 o 
  -8   9   5        2.63       23.18     23.35 o 
  -7   9   5      365.74      382.83     48.70 o 
  -6   9   5      149.24      141.24     39.29 o 
  -5   9   5      318.11      265.19    105.61 o 
  -4   9   5      188.05      160.55     32.22 o 
  -3   9   5        4.71        1.39     19.23 o 
  -2   9   5     1324.68     1411.59    139.80 o 
  -1   9   5     1232.06     1164.52     81.14 o 
   0   9   5       88.80       93.06     28.90 o 
   1   9   5      212.69      196.07     36.92 o 
   2   9   5        6.57      -11.51     28.21 o 
   3   9   5      608.46      570.63     74.32 o 
   4   9   5      879.68      809.81     88.02 o 
   5   9   5        1.13       12.04     33.86 o 
   6   9   5      146.57      157.70     44.62 o 
   7   9   5       15.71       35.24     35.04 o 
   8   9   5       44.82       94.34     43.58 o 
   9   9   5       21.36       31.57     39.62 o 
  10   9   5       71.79       72.34     46.30 o 
  11   9   5       70.84       56.29     51.59 o 
 -14  10   5        0.33       -2.97     50.23 o 
 -13  10   5        1.63       32.92     50.63 o 
 -12  10   5      232.29      184.60     60.60 o 
 -11  10   5      530.31      470.13     82.76 o 
 -10  10   5      434.17      463.67     85.86 o 
  -9  10   5     1038.49     1119.80    108.82 o 
  -8  10   5      146.77      171.72     46.62 o 
  -7  10   5      228.00      230.03     42.70 o 
  -6  10   5      130.73      172.36     39.33 o 
  -5  10   5       30.55       44.86     27.39 o 
  -4  10   5       50.13       62.09     33.54 o 
  -3  10   5       19.09       -3.32     21.65 o 
  -2  10   5      422.78      425.69     69.22 o 
  -1  10   5      711.75      718.34     61.22 o 
   0  10   5      529.10      522.63     57.80 o 
   1  10   5     1445.36     1200.45     94.08 o 
   2  10   5      451.25      491.24     78.62 o 
   3  10   5      818.18      709.97     87.56 o 
   4  10   5      190.99      200.47     54.92 o 
   5  10   5     1081.72      936.12    101.22 o 
   6  10   5      280.80      279.64     86.26 o 
   7  10   5       11.81       20.95     48.57 o 
   8  10   5      251.01      241.18     80.87 o 
   9  10   5       77.48       94.28     51.75 o 
  10  10   5       28.70       30.73     52.54 o 
 -13  11   5        0.22       -1.03     56.05 o 
 -12  11   5      857.48      839.59    122.93 o 
 -11  11   5      146.08      140.04     54.00 o 
 -10  11   5      218.17      209.38     62.92 o 
  -9  11   5      470.93      433.98     77.67 o 
  -8  11   5       13.89       23.22     30.30 o 
  -7  11   5      616.96      612.62     67.40 o 
  -6  11   5      453.82      494.75     68.56 o 
  -5  11   5      186.80      183.11     40.12 o 
  -4  11   5     1396.93     1499.35    113.35 o 
  -3  11   5        2.67      -16.90     25.32 o 
  -2  11   5     2197.52     2147.73    156.12 o 
  -1  11   5       86.56      112.27     31.51 o 
   0  11   5     1154.30     1190.53     98.36 o 
   1  11   5      417.23      447.76     99.91 o 
   2  11   5      134.23      120.46     48.30 o 
   3  11   5      558.16      583.18     86.47 o 
   4  11   5       40.60       16.05     45.35 o 
   5  11   5      611.09      586.15     92.60 o 
   6  11   5      392.91      389.20     83.12 o 
   7  11   5        0.99        5.52     52.95 o 
   8  11   5      728.71      724.21    112.26 o 
 -11  12   5       13.45       32.44     53.66 o 
 -10  12   5        5.74        8.91     41.23 o 
  -9  12   5       73.58       82.25     48.64 o 
  -8  12   5       48.31       42.80     43.82 o 
  -7  12   5      499.23      499.31     67.52 o 
  -6  12   5       94.94       92.91     39.16 o 
  -5  12   5      189.82      241.33     49.74 o 
  -4  12   5       63.62       70.48     34.95 o 
  -3  12   5      129.76      186.63     45.86 o 
  -2  12   5       77.36       63.78     34.76 o 
  -1  12   5      238.76      276.66     64.72 o 
   0  12   5       34.45       42.46     44.92 o 
   1  12   5        1.72      -34.16     34.16 o 
   2  12   5       14.24      -10.24     39.58 o 
   3  12   5       61.81      105.52     53.21 o 
   4  12   5       84.80      104.50     61.58 o 
   5  12   5       35.64       67.50     62.42 o 
   6  12   5       26.92       -0.19     60.18 o 
  -9  13   5        0.44       -2.00     49.95 o 
  -8  13   5        0.05       -5.90     43.74 o 
  -7  13   5        5.90       17.80     45.54 o 
  -6  13   5      172.79      217.16     53.98 o 
  -5  13   5      106.66       85.13     41.96 o 
  -4  13   5      325.42      334.14     57.12 o 
  -3  13   5       48.22       51.76     35.17 o 
  -2  13   5      341.78      352.20     68.50 o 
  -1  13   5        3.69        8.76     53.77 o 
   0  13   5      119.48       98.91     54.77 o 
   1  13   5       10.49       34.37     46.76 o 
   2  13   5        0.46       13.40     48.67 o 
   3  13   5       45.43        1.44     46.67 o 
   4  13   5      142.85       99.17     69.87 o 
  -4  14   5      146.20      158.56     65.38 o 
  -3  14   5        6.51       14.24     49.04 o 
  -2  14   5      258.76      327.74    107.55 o 
  -1  14   5       15.17       76.38     72.92 o 
   0  14   5       57.49       59.68     68.24 o 
 -20   0   6       23.10       58.26     81.48 o 
 -19   0   6      169.85      282.52     97.36 o 
 -18   0   6       23.82       22.00     55.00 o 
 -17   0   6     1500.27     1449.05    150.53 o 
 -16   0   6       42.30        4.58     29.45 o 
 -15   0   6      166.95      144.69     42.36 o 
 -14   0   6     4285.40     4117.22    143.17 o 
 -13   0   6       12.71      -15.98     20.08 o 
 -12   0   6     5051.34     4632.98    169.16 o 
 -11   0   6     2196.71     2011.33    172.12 o 
 -10   0   6      216.65      155.67     30.47 o 
  -9   0   6       16.66       29.33     25.87 o 
  -8   0   6     7403.07     7112.67    214.08 o 
  -7   0   6     4326.38     4153.86    157.25 o 
  -6   0   6     2275.12     2022.57     74.04 o 
  -5   0   6     3961.58     3640.28     94.86 o 
  -4   0   6    13247.70    13368.14    180.89 o 
  -3   0   6     2302.13     2400.66     74.94 o 
  -2   0   6    37601.44    41815.21   1698.80 o 
  -1   0   6     5390.25     5273.87     78.66 o 
   0   0   6     1806.00     1535.88     80.62 o 
   1   0   6     3772.96     2993.94    625.74 o 
   2   0   6     7098.92     7281.79    388.99 o 
   3   0   6      521.64      498.68     33.16 o 
   4   0   6     1139.83     1218.31     78.27 o 
   5   0   6     3364.02     2836.89    175.60 o 
   6   0   6     5007.14     5143.88    386.20 o 
   7   0   6       80.49       79.94     31.73 o 
   8   0   6     3441.90     3246.52    329.57 o 
   9   0   6       14.03       35.49     33.30 o 
  10   0   6      159.04      198.60     78.01 o 
  11   0   6     2649.73     2416.18    196.77 o 
  12   0   6       25.97       46.24     75.98 o 
  13   0   6      464.10      434.68    125.07 o 
  14   0   6        2.53       -8.56     90.03 o 
 -19   1   6      328.04      398.76     79.54 o 
 -18   1   6       26.11       38.87     41.13 o 
 -17   1   6      318.00      378.15     55.87 o 
 -16   1   6      199.68      202.55     40.43 o 
 -15   1   6       25.09       29.95     21.33 o 
 -14   1   6      819.75      751.15     50.22 o 
 -13   1   6        4.28       22.36     20.49 o 
 -12   1   6      268.02      254.73     34.98 o 
 -11   1   6     1060.26     1102.18     55.77 o 
 -10   1   6      578.15      597.27     41.18 o 
  -9   1   6       46.20       36.62     15.62 o 
  -8   1   6      928.21      989.17     44.13 o 
  -7   1   6     4607.63     4480.19     71.63 o 
  -6   1   6       10.59        9.93      9.07 o 
  -5   1   6       22.04       12.95      7.04 o 
  -4   1   6    12871.67    13643.24    422.86 o 
  -3   1   6      763.81      778.58     32.32 o 
  -2   1   6    17132.03    18670.99    532.14 o 
  -1   1   6      112.77       87.06     10.96 o 
   0   1   6       29.62       68.39     11.87 o 
   1   1   6     3221.51     3017.05     52.30 o 
   2   1   6      583.51      716.93     28.47 o 
   3   1   6       17.05       30.73     10.24 o 
   4   1   6     1356.92     1386.14     39.00 o 
   5   1   6      379.21      395.48     28.51 o 
   6   1   6     1201.61     1109.21     50.91 o 
   7   1   6        5.48       -0.72     17.26 o 
   8   1   6     2659.00     2542.24    127.86 o 
   9   1   6       16.20       30.60     24.58 o 
  10   1   6      380.58      315.54     52.53 o 
  11   1   6      164.97      126.57     53.84 o 
  12   1   6       58.16       30.88     50.06 o 
  13   1   6      189.56      214.01     74.35 o 
  14   1   6      119.33      132.84     76.61 o 
 -19   2   6       32.12       52.44     52.90 o 
 -18   2   6        2.66       -5.27     36.22 o 
 -17   2   6        0.63        6.87     28.52 o 
 -16   2   6      125.94      197.32     40.55 o 
 -15   2   6      349.78      376.38     40.64 o 
 -14   2   6      940.80      949.18     78.44 o 
 -13   2   6      115.10      101.05     28.67 o 
 -12   2   6     1519.96     1419.37    141.98 o 
 -11   2   6      308.87      327.09     36.01 o 
 -10   2   6       36.68       48.43     19.10 o 
  -9   2   6     1556.44     1637.02     79.18 o 
  -8   2   6      637.30      660.73     35.10 o 
  -7   2   6        3.89        2.74      9.90 o 
  -6   2   6       17.70       26.56     10.24 o 
  -5   2   6      345.41      305.94     27.11 o 
  -4   2   6     5319.50     5416.11    334.93 o 
  -3   2   6      125.91      104.81     15.93 o 
  -2   2   6     8753.58     9252.22    380.56 o 
  -1   2   6       68.45      106.52     13.79 o 
   0   2   6       21.62       27.20     10.33 o 
   1   2   6       99.10      123.89     15.27 o 
   2   2   6      673.46      791.13     29.91 o 
   3   2   6     2981.28     3044.47     52.56 o 
   4   2   6      231.03      239.16     25.97 o 
   5   2   6      100.57       89.23     37.95 o 
   6   2   6      645.62      601.03     36.19 o 
   7   2   6       33.89       31.90     17.48 o 
   8   2   6     1408.41     1364.26    112.21 o 
   9   2   6      558.08      495.37     56.48 o 
  10   2   6       94.83      105.12     35.05 o 
  11   2   6        4.84        6.81     31.02 o 
  12   2   6       15.80       33.26     52.78 o 
  13   2   6       63.36       64.25     66.81 o 
  14   2   6        0.97       14.43     68.69 o 
 -19   3   6      886.19     1082.22    115.79 o 
 -18   3   6        5.26       -0.86     33.38 o 
 -17   3   6     1456.36     1601.99    164.28 o 
 -16   3   6      316.92      431.52     54.20 o 
 -15   3   6       28.13       20.74     24.86 o 
 -14   3   6      872.03      957.32     58.27 o 
 -13   3   6       87.95       81.94     27.97 o 
 -12   3   6     4033.33     4201.56    300.79 o 
 -11   3   6     2006.75     1904.52    139.52 o 
 -10   3   6     1479.53     1489.94     96.03 o 
  -9   3   6     8667.41     8944.17    736.30 o 
  -8   3   6      107.13      137.17     19.77 o 
  -7   3   6     8774.39     8646.93    560.10 o 
  -6   3   6     2507.60     2570.42    199.23 o 
  -5   3   6     1448.81     1425.26    150.14 o 
  -4   3   6     5028.21     4703.10    356.55 o 
  -3   3   6     1211.51     1202.40     85.69 o 
  -2   3   6     7445.98     7239.78    383.82 o 
  -1   3   6     4293.25     4428.89    264.85 o 
   0   3   6     3617.92     3549.84    192.05 o 
   1   3   6     8105.37     7825.55    353.60 o 
   2   3   6        0.57        1.40      9.76 o 
   3   3   6     9504.73     9867.87    226.74 o 
   4   3   6     1531.44     1467.88     53.41 o 
   5   3   6     1479.56     1439.67     54.56 o 
   6   3   6     5596.55     5531.57    245.90 o 
   7   3   6        0.38        6.34     19.31 o 
   8   3   6     1994.02     2094.68    113.41 o 
   9   3   6       11.68        0.43     26.18 o 
  10   3   6      496.02      575.17     64.17 o 
  11   3   6     1266.97     1219.97     85.45 o 
  12   3   6        4.54        9.75     39.21 o 
  13   3   6      459.14      460.00     97.96 o 
  14   3   6       92.53       78.68     74.04 o 
 -19   4   6      145.16      215.91    109.79 o 
 -18   4   6        0.48       11.75     43.80 o 
 -17   4   6      148.46      230.62     48.84 o 
 -16   4   6      533.84      574.67     63.02 o 
 -15   4   6       17.60       22.16     25.22 o 
 -14   4   6      629.69      756.66     52.13 o 
 -13   4   6        0.86        5.61     18.99 o 
 -12   4   6      652.29      818.05     72.68 o 
 -11   4   6     2152.94     1995.27    254.71 o 
 -10   4   6     1879.59     1883.64    225.86 o 
  -9   4   6     6195.45     6355.28    574.36 o 
  -8   4   6       26.14       42.21     15.54 o 
  -7   4   6     4504.97     4997.82    405.34 o 
  -6   4   6     1277.15     1001.81    186.53 o 
  -5   4   6      117.29       87.60     18.85 o 
  -4   4   6     1713.63     1558.04    110.52 o 
  -3   4   6      233.79      242.66     27.57 o 
  -2   4   6     2233.17     2002.17    227.16 o 
  -1   4   6      133.42       92.88     19.49 o 
   0   4   6      371.95      407.23     38.86 o 
   1   4   6     6903.60     7027.15    399.36 o 
   2   4   6       13.87       11.12     11.84 o 
   3   4   6     8097.74     8486.02    357.18 o 
   4   4   6     2173.38     2197.04     74.88 o 
   5   4   6     1691.35     1607.86     59.42 o 
   6   4   6     1068.96     1142.32     88.34 o 
   7   4   6        0.91       -7.42     19.87 o 
   8   4   6      436.81      422.09     50.80 o 
   9   4   6        2.78       26.75     35.67 o 
  10   4   6      656.05      747.36     91.44 o 
  11   4   6      222.32      292.16     56.84 o 
  12   4   6       18.60       -7.55     39.70 o 
  13   4   6      498.58      496.23     78.53 o 
 -18   5   6       36.86       36.07     43.28 o 
 -17   5   6       61.00       90.37     39.69 o 
 -16   5   6       11.61       29.31     30.61 o 
 -15   5   6      625.45      623.07     75.18 o 
 -14   5   6       91.57      166.56     38.91 o 
 -13   5   6      302.17      331.47     39.10 o 
 -12   5   6      329.00      359.29     43.81 o 
 -11   5   6      169.49      219.06     34.33 o 
 -10   5   6       14.60       30.20     19.56 o 
  -9   5   6      360.70      331.73     59.13 o 
  -8   5   6       38.11       35.89     15.45 o 
  -7   5   6     2815.23     2736.53    250.51 o 
  -6   5   6     1586.41     1789.27    232.43 o 
  -5   5   6       18.75       43.54     16.63 o 
  -4   5   6      142.29      127.62     22.81 o 
  -3   5   6      141.44      145.14     23.60 o 
  -2   5   6      202.88      252.52     48.05 o 
  -1   5   6     2426.51     2394.36    246.05 o 
   0   5   6      863.26      913.12     75.66 o 
   1   5   6     5206.04     5090.38    394.02 o 
   2   5   6       54.83       55.54     17.23 o 
   3   5   6      931.10      950.84     69.88 o 
   4   5   6       55.96       40.52     19.68 o 
   5   5   6      484.93      454.98     49.16 o 
   6   5   6      212.80      229.70     39.31 o 
   7   5   6       97.32       97.55     30.81 o 
   8   5   6       95.06      136.30     34.93 o 
   9   5   6      631.22      617.69     66.71 o 
  10   5   6       87.45       84.04     49.04 o 
  11   5   6       90.27      125.73     60.18 o 
  12   5   6       55.71       80.36     62.56 o 
  13   5   6      267.47      266.53     68.85 o 
 -18   6   6       76.91      151.61     56.97 o 
 -17   6   6      289.92      307.33     59.80 o 
 -16   6   6     1268.45     1403.50    138.16 o 
 -15   6   6      381.55      442.08     90.61 o 
 -14   6   6     2767.07     3002.92    322.37 o 
 -13   6   6      323.85      377.99     51.58 o 
 -12   6   6     1699.84     1956.16    202.34 o 
 -11   6   6      205.98      251.01     37.45 o 
 -10   6   6       21.63       38.44     22.42 o 
  -9   6   6     2314.65     2449.22    286.28 o 
  -8   6   6       50.40       32.49     22.85 o 
  -7   6   6     4777.94     4567.40    582.76 o 
  -6   6   6     5867.25     5403.52    532.05 o 
  -5   6   6     5508.37     5680.75   1219.19 o 
  -4   6   6     3824.38     3492.06    403.04 o 
  -3   6   6       48.97       54.61     18.40 o 
  -2   6   6     1793.36     1522.81    152.39 o 
  -1   6   6     4624.00     4506.55    450.26 o 
   0   6   6     3061.24     2926.96    314.20 o 
   1   6   6     4089.03     3720.92    346.76 o 
   2   6   6      285.10      339.53     42.39 o 
   3   6   6     5237.92     5439.07    155.43 o 
   4   6   6      467.27      532.32     53.74 o 
   5   6   6      494.48      521.63     54.45 o 
   6   6   6     2522.63     2361.36    166.12 o 
   7   6   6      279.12      290.51     45.23 o 
   8   6   6     2333.47     2271.76    340.54 o 
   9   6   6      919.92      874.22     84.60 o 
  10   6   6      794.61      828.30    103.67 o 
  11   6   6     1091.11     1253.97    120.02 o 
  12   6   6       78.48       72.41     61.75 o 
 -17   7   6      122.34      190.35     72.23 o 
 -16   7   6      790.26      778.84     81.51 o 
 -15   7   6      127.13      132.74     41.75 o 
 -14   7   6     1402.52     1479.80    137.22 o 
 -13   7   6       30.25       55.55     30.16 o 
 -12   7   6      562.68      616.00     52.09 o 
 -11   7   6      981.94     1126.46    193.23 o 
 -10   7   6       16.49        6.08     21.94 o 
  -9   7   6     1559.26     1608.58    360.84 o 
  -8   7   6      147.78      139.90     36.54 o 
  -7   7   6     2225.32     2211.59    453.82 o 
  -6   7   6     1089.92     1063.77    174.54 o 
  -5   7   6      891.10      919.06    195.03 o 
  -4   7   6     3169.96     3017.78    333.31 o 
  -3   7   6      324.54      379.54     50.15 o 
  -2   7   6     2886.71     2700.46    154.23 o 
  -1   7   6       40.25       55.57     20.59 o 
   0   7   6      444.94      431.39     41.80 o 
   1   7   6      625.87      566.77     45.60 o 
   2   7   6      180.83      175.16     41.98 o 
   3   7   6     1722.02     1725.05     82.33 o 
   4   7   6        4.60        2.63     21.18 o 
   5   7   6      782.30      756.22     66.75 o 
   6   7   6      864.88      767.10     69.60 o 
   7   7   6       67.59       40.54     29.61 o 
   8   7   6     1627.76     1485.56    159.19 o 
   9   7   6      117.88      142.07     43.79 o 
  10   7   6      544.77      531.17     71.91 o 
  11   7   6       96.86      107.58     63.94 o 
  12   7   6       47.80       58.68     72.11 o 
 -16   8   6       58.81       82.90     47.15 o 
 -15   8   6       23.10       -2.27     34.41 o 
 -14   8   6        8.52       12.10     30.38 o 
 -13   8   6      118.88      126.81     40.03 o 
 -12   8   6        7.41       -6.55     25.96 o 
 -11   8   6        2.09      -19.04     19.04 o 
 -10   8   6      354.50      415.90     73.74 o 
  -9   8   6        1.31      -11.13     20.17 o 
  -8   8   6       83.69       97.73     59.27 o 
  -7   8   6       38.04       27.80     23.55 o 
  -6   8   6     1227.39     1315.34    305.13 o 
  -5   8   6      123.00       86.24     43.81 o 
  -4   8   6     1173.18     1138.66    172.16 o 
  -3   8   6       82.09       92.10     37.10 o 
  -2   8   6      268.56      284.12     44.03 o 
  -1   8   6      205.59      190.78     32.00 o 
   0   8   6        3.18       -4.87     17.80 o 
   1   8   6        0.64       -1.89     25.75 o 
   2   8   6       21.94       15.96     28.18 o 
   3   8   6       83.02       64.89     36.00 o 
   4   8   6     1492.55     1397.02     99.89 o 
   5   8   6        7.23       11.69     26.19 o 
   6   8   6       73.19      103.00     38.51 o 
   7   8   6      109.73       92.93     40.68 o 
   8   8   6        3.16      -18.63     31.50 o 
   9   8   6       38.15       50.87     37.06 o 
  10   8   6       11.07        9.59     40.39 o 
  11   8   6       25.46       27.65     64.08 o 
 -15   9   6      113.57      158.96     62.06 o 
 -14   9   6      408.54      406.08     79.92 o 
 -13   9   6       19.31        1.58     34.78 o 
 -12   9   6      357.53      295.93     66.57 o 
 -11   9   6      656.06      655.78     87.42 o 
 -10   9   6      565.29      633.19     63.98 o 
  -9   9   6     1860.71     2036.26    230.73 o 
  -8   9   6      167.79      222.04     71.29 o 
  -7   9   6     1187.87     1390.34    390.78 o 
  -6   9   6      360.57      395.80     81.48 o 
  -5   9   6     1488.10     1385.70    309.81 o 
  -4   9   6     1169.79     1190.67     87.07 o 
  -3   9   6       92.20       93.58     29.04 o 
  -2   9   6     1235.98     1256.15    144.75 o 
  -1   9   6     1653.81     1671.83    121.21 o 
   0   9   6      634.93      710.55     78.91 o 
   1   9   6     1759.00     1773.75    108.74 o 
   2   9   6      101.45      114.72     43.42 o 
   3   9   6     1618.03     1662.53    109.96 o 
   4   9   6      571.04      610.17    100.83 o 
   5   9   6      699.71      654.40     85.42 o 
   6   9   6      607.08      613.59     71.82 o 
   7   9   6       12.17       -9.79     31.13 o 
   8   9   6      720.37      821.24    105.37 o 
   9   9   6      221.02      273.37     62.67 o 
  10   9   6       99.69      139.93     58.20 o 
 -14  10   6      551.96      557.48    163.67 o 
 -13  10   6       10.83       -3.43     44.49 o 
 -12  10   6      648.83      641.95     97.07 o 
 -11  10   6      427.51      383.06     74.10 o 
 -10  10   6      102.63      103.70     35.40 o 
  -9  10   6      757.55      848.81    125.27 o 
  -8  10   6      100.07       96.15     32.91 o 
  -7  10   6      687.29      795.93    161.32 o 
  -6  10   6        6.61       -7.18     23.00 o 
  -5  10   6        1.94      -20.85     20.85 o 
  -4  10   6      544.14      524.59     66.37 o 
  -3  10   6      124.77      138.53     34.44 o 
  -2  10   6      813.72      717.17     74.52 o 
  -1  10   6      276.11      249.76     41.72 o 
   0  10   6       35.88       48.00     37.17 o 
   1  10   6     2180.53     2219.25    211.74 o 
   2  10   6      204.84      230.20     59.09 o 
   3  10   6     1399.37     1355.23    113.35 o 
   4  10   6       43.35       41.94     41.81 o 
   5  10   6      476.40      483.08     83.77 o 
   6  10   6      263.18      309.27     74.66 o 
   7  10   6        0.09      -15.71     46.96 o 
   8  10   6      574.24      567.25     82.73 o 
   9  10   6       75.09       79.37     55.90 o 
 -13  11   6        0.13        0.65     55.42 o 
 -12  11   6        2.10       21.06     48.47 o 
 -11  11   6      132.95      155.66     55.54 o 
 -10  11   6       61.94       67.70     46.80 o 
  -9  11   6       67.57       42.99     31.59 o 
  -8  11   6      412.64      492.30     62.99 o 
  -7  11   6       36.51       25.64     26.99 o 
  -6  11   6       41.39       62.73     32.06 o 
  -5  11   6        0.94        6.92     26.29 o 
  -4  11   6       56.33       61.22     47.26 o 
  -3  11   6       95.27      101.89     33.86 o 
  -2  11   6      121.95      115.39     35.80 o 
  -1  11   6      801.40      744.13    150.83 o 
   0  11   6       30.56       18.81     38.61 o 
   1  11   6      382.21      377.54     71.01 o 
   2  11   6        0.24      -31.06     39.64 o 
   3  11   6       76.99       58.36     46.57 o 
   4  11   6        4.11       -6.57     45.30 o 
   5  11   6       55.12       49.50     57.55 o 
   6  11   6        2.32       28.79     51.87 o 
   7  11   6        3.25        1.67     60.77 o 
 -11  12   6       57.26       35.77     53.11 o 
 -10  12   6      195.42      201.20     66.36 o 
  -9  12   6       68.25       77.99     58.87 o 
  -8  12   6        0.64        2.77     31.43 o 
  -7  12   6      297.20      359.11     58.57 o 
  -6  12   6      271.18      322.70     56.13 o 
  -5  12   6      309.46      315.45     54.75 o 
  -4  12   6     1345.46     1265.50    155.79 o 
  -3  12   6        5.25       16.46     31.05 o 
  -2  12   6      957.08      940.65     96.44 o 
  -1  12   6      143.60      164.19     54.89 o 
   0  12   6      224.59      260.00     65.83 o 
   1  12   6      260.48      227.77     65.43 o 
   2  12   6       56.94       26.08     46.14 o 
   3  12   6      109.13      169.63     69.39 o 
   4  12   6      240.27      270.06     79.69 o 
   5  12   6      220.22      230.16     82.33 o 
  -9  13   6      399.45      488.41     94.71 o 
  -8  13   6        0.20        8.51     44.95 o 
  -7  13   6      608.50      578.98     75.34 o 
  -6  13   6       77.67       89.29     42.94 o 
  -5  13   6      153.60      177.31     50.35 o 
  -4  13   6      257.34      275.26     55.88 o 
  -3  13   6       31.09       46.89     42.68 o 
  -2  13   6      296.15      307.37     98.38 o 
  -1  13   6        0.92       -2.24     54.59 o 
   0  13   6       91.83       49.42     49.92 o 
   1  13   6      251.22      296.83     77.83 o 
   2  13   6        7.38       -4.19     45.30 o 
   3  13   6      232.76      232.07     78.95 o 
 -20   1   7        1.07      -22.95     55.15 o 
 -19   1   7      410.23      490.28     85.86 o 
 -18   1   7       55.61      120.32     49.96 o 
 -17   1   7      510.24      608.55     64.03 o 
 -16   1   7      493.68      580.54     50.24 o 
 -15   1   7       36.12       34.98     21.26 o 
 -14   1   7     5234.87     4909.68    130.57 o 
 -13   1   7      102.50       87.09     27.13 o 
 -12   1   7     4305.40     3901.33    144.60 o 
 -11   1   7     2913.43     2890.69     86.69 o 
 -10   1   7       55.10       70.74     20.66 o 
  -9   1   7     5310.21     5068.57    110.15 o 
  -8   1   7     2618.60     2615.84     59.23 o 
  -7   1   7     2631.33     2550.51     53.96 o 
  -6   1   7     2621.21     2390.96     75.14 o 
  -5   1   7       36.86       57.72     14.68 o 
  -4   1   7    39747.21    40948.11   1099.13 o 
  -3   1   7      142.93      166.24     19.97 o 
  -2   1   7    19419.83    20439.83    634.90 o 
  -1   1   7     3870.41     3972.29     96.00 o 
   0   1   7     6367.99     6161.39    257.41 o 
   1   1   7    10746.90    11352.68    201.96 o 
   2   1   7      752.34      815.08     32.77 o 
   3   1   7     8055.60     8238.06    195.80 o 
   4   1   7      479.00      496.53     31.64 o 
   5   1   7     2580.47     2519.49     74.61 o 
   6   1   7     3308.85     3221.56    172.58 o 
   7   1   7        6.41       34.51     20.41 o 
   8   1   7     2862.15     2736.94    111.19 o 
   9   1   7      198.42      232.51     43.66 o 
  10   1   7        8.58        8.10     30.10 o 
  11   1   7     1071.47     1086.69    111.61 o 
  12   1   7        2.79       11.49     54.72 o 
  13   1   7      698.04      715.64    114.02 o 
 -20   2   7        5.11        1.83     75.57 o 
 -19   2   7     1131.35     1283.72    117.82 o 
 -18   2   7       82.18       97.97     40.86 o 
 -17   2   7     1122.69     1253.90     79.99 o 
 -16   2   7      470.16      557.33     50.02 o 
 -15   2   7       18.86       27.45     24.87 o 
 -14   2   7     3225.43     3212.48    105.38 o 
 -13   2   7      551.59      502.13     48.35 o 
 -12   2   7     2467.18     2550.04    174.86 o 
 -11   2   7     3800.78     3796.19    231.55 o 
 -10   2   7      356.51      350.82     35.57 o 
  -9   2   7    11329.44    11449.59    712.82 o 
  -8   2   7     1133.12     1099.83     40.55 o 
  -7   2   7     1430.95     1433.37     78.73 o 
  -6   2   7    10753.46    11953.51    753.36 o 
  -5   2   7      143.69      129.06     21.70 o 
  -4   2   7    24112.32    25524.95   1210.14 o 
  -3   2   7      173.35      164.06     20.33 o 
  -2   2   7    20886.50    21859.68    857.46 o 
  -1   2   7      764.40      808.89     57.63 o 
   0   2   7     5666.81     5735.15    184.47 o 
   1   2   7     6792.06     6975.94    246.89 o 
   2   2   7      696.54      734.50     31.76 o 
   3   2   7    10195.36    10405.22    126.18 o 
   4   2   7     4289.22     3656.48    365.94 o 
   5   2   7     1424.35     1313.70     79.45 o 
   6   2   7     6739.97     6223.16    336.41 o 
   7   2   7       57.66       49.39     23.20 o 
   8   2   7     3886.77     3586.54    221.14 o 
   9   2   7       42.93       37.30     30.63 o 
  10   2   7      150.13      192.72     45.21 o 
  11   2   7      578.42      657.70     73.40 o 
  12   2   7       13.84      -17.32     54.34 o 
  13   2   7      359.39      422.97     98.29 o 
 -19   3   7       97.99       92.68     73.53 o 
 -18   3   7        7.62       30.25     36.47 o 
 -17   3   7       52.86       64.66     35.30 o 
 -16   3   7       14.58        8.14     26.81 o 
 -15   3   7      541.30      537.73     61.55 o 
 -14   3   7       76.47      117.44     32.24 o 
 -13   3   7      759.90      734.44     57.93 o 
 -12   3   7       96.00      122.68     28.67 o 
 -11   3   7     1853.59     1784.91     99.47 o 
 -10   3   7      920.07     1034.04     53.12 o 
  -9   3   7      655.95      685.70     42.42 o 
  -8   3   7       68.46       68.73     16.33 o 
  -7   3   7      157.30      202.76     21.38 o 
  -6   3   7      246.33      301.50     30.99 o 
  -5   3   7      424.05      372.00     51.31 o 
  -4   3   7     1790.10     1645.43    103.07 o 
  -3   3   7      858.37      837.48     58.24 o 
  -2   3   7     2213.51     2329.57    127.60 o 
  -1   3   7      401.43      483.66     27.24 o 
   0   3   7      114.11      127.94     17.33 o 
   1   3   7      313.36      367.92     25.06 o 
   2   3   7      446.99      469.24     38.31 o 
   3   3   7      365.91      408.67     38.13 o 
   4   3   7      331.10      311.01     32.69 o 
   5   3   7      327.40      379.66     35.92 o 
   6   3   7       36.50       48.59     21.03 o 
   7   3   7        3.97        3.49     22.72 o 
   8   3   7      187.31      189.32     39.43 o 
   9   3   7       63.15       71.71     35.74 o 
  10   3   7       50.62       26.36     33.95 o 
  11   3   7      225.31      245.37     54.41 o 
  12   3   7        1.33      -22.30     56.96 o 
  13   3   7       13.89       17.53     66.76 o 
 -19   4   7      382.92      431.01    121.60 o 
 -18   4   7        9.23       -7.33     46.85 o 
 -17   4   7      408.29      518.83     66.50 o 
 -16   4   7      190.71      218.07     44.42 o 
 -15   4   7       25.76       33.09     27.31 o 
 -14   4   7      516.80      655.30     67.30 o 
 -13   4   7        6.63        8.26     20.89 o 
 -12   4   7     1097.26     1169.26    103.40 o 
 -11   4   7     1900.07     1941.68    202.53 o 
 -10   4   7       55.39       44.29     20.43 o 
  -9   4   7     9143.62     9906.76    738.62 o 
  -8   4   7      710.70      728.68     55.36 o 
  -7   4   7     5944.84     5892.87   1010.71 o 
  -6   4   7     2126.21     2165.94    200.03 o 
  -5   4   7     2249.33     2224.30    164.96 o 
  -4   4   7      787.47      635.64     50.57 o 
  -3   4   7      383.25      342.97     34.96 o 
  -2   4   7     1922.81     1796.59    146.90 o 
  -1   4   7     2896.06     2697.87    196.42 o 
   0   4   7      768.83      794.22     60.93 o 
   1   4   7     6999.60     6952.60    358.80 o 
   2   4   7      112.66      109.66     17.64 o 
   3   4   7     4861.31     4972.48    272.42 o 
   4   4   7      944.57      949.68     49.20 o 
   5   4   7       18.29        6.23     16.93 o 
   6   4   7     1403.04     1469.47    107.53 o 
   7   4   7       35.01        3.81     24.21 o 
   8   4   7      553.21      604.16     79.22 o 
   9   4   7       61.62      123.75     50.35 o 
  10   4   7      376.68      446.67     63.84 o 
  11   4   7       95.98      132.96     50.52 o 
  12   4   7       15.95      -12.40     45.91 o 
 -19   5   7      345.56      300.04    115.90 o 
 -18   5   7      172.94       98.20     54.46 o 
 -17   5   7      132.36      205.82     58.32 o 
 -16   5   7     1042.87     1022.58     80.26 o 
 -15   5   7       49.17       41.01     30.52 o 
 -14   5   7     1865.17     2249.78    320.32 o 
 -13   5   7      178.77      221.48     38.69 o 
 -12   5   7     1907.88     2058.63    266.47 o 
 -11   5   7     1861.03     1927.59    223.86 o 
 -10   5   7      821.00      861.66     71.76 o 
  -9   5   7     8698.52     8898.80   1015.04 o 
  -8   5   7        1.97        5.82     16.00 o 
  -7   5   7     4035.37     3827.26    319.58 o 
  -6   5   7     3735.79     3503.72    390.00 o 
  -5   5   7      438.26      430.59     38.70 o 
  -4   5   7     2701.05     2634.46    277.87 o 
  -3   5   7      630.68      581.99     46.87 o 
  -2   5   7     2874.26     2644.68    282.84 o 
  -1   5   7     4543.37     4402.25    451.66 o 
   0   5   7     1295.02     1238.74    103.97 o 
   1   5   7     9930.13     9781.69    621.26 o 
   2   5   7      380.48      404.65     36.92 o 
   3   5   7     7529.94     7582.17    243.49 o 
   4   5   7     1202.73     1194.09     70.21 o 
   5   5   7      163.41      184.85     35.90 o 
   6   5   7      734.00      741.98     62.43 o 
   7   5   7      123.93      119.95     34.41 o 
   8   5   7      954.66      947.21    120.54 o 
   9   5   7      530.83      611.67     87.83 o 
  10   5   7      356.45      380.89     77.70 o 
  11   5   7      911.47     1032.93    100.78 o 
  12   5   7       24.26       14.61     49.78 o 
 -18   6   7       91.23      107.67     58.89 o 
 -17   6   7       33.56       38.08     44.45 o 
 -16   6   7      145.10      178.76     58.36 o 
 -15   6   7       29.55       -3.50     29.49 o 
 -14   6   7      339.08      372.94     52.93 o 
 -13   6   7        0.18        5.75     22.98 o 
 -12   6   7       95.18       95.16     29.30 o 
 -11   6   7       48.10       60.20     25.14 o 
 -10   6   7        0.06       15.04     20.23 o 
  -9   6   7       52.56       56.02     31.67 o 
  -8   6   7      328.57      335.30     66.00 o 
  -7   6   7        3.86        6.13     16.88 o 
  -6   6   7      805.52      746.92    206.95 o 
  -5   6   7       63.38       60.34     22.28 o 
  -4   6   7     2486.08     2468.62    268.54 o 
  -3   6   7       12.98       21.56     16.78 o 
  -2   6   7     1349.17     1267.88    125.14 o 
  -1   6   7       91.01      106.37     25.09 o 
   0   6   7      182.79      174.07     28.60 o 
   1   6   7        3.43        1.87     16.45 o 
   2   6   7        3.50       19.90     23.20 o 
   3   6   7       26.47        7.55     20.95 o 
   4   6   7      148.06      126.58     32.74 o 
   5   6   7       58.10       61.42     28.82 o 
   6   6   7      214.35      194.57     40.82 o 
   7   6   7       33.61       47.17     30.33 o 
   8   6   7      272.24      313.88     51.36 o 
   9   6   7        0.03       19.25     43.76 o 
  10   6   7        6.66       20.86     51.76 o 
  11   6   7        1.16      -27.51     51.59 o 
 -17   7   7       86.32      113.18     56.77 o 
 -16   7   7      660.71      627.89    121.60 o 
 -15   7   7      116.98      191.76     60.69 o 
 -14   7   7      243.61      296.41     52.55 o 
 -13   7   7        0.10       15.26     29.81 o 
 -12   7   7      680.59      884.89    124.17 o 
 -11   7   7      432.92      508.24     53.19 o 
 -10   7   7      144.73      193.69     70.38 o 
  -9   7   7     1046.03     1089.88    186.78 o 
  -8   7   7     1103.35     1067.72    331.10 o 
  -7   7   7     1837.30     1778.13    163.17 o 
  -6   7   7     3226.00     3314.39    671.77 o 
  -5   7   7      926.25      935.78     76.73 o 
  -4   7   7     1990.58     1905.51    159.40 o 
  -3   7   7        4.25       -1.56     16.36 o 
  -2   7   7     1040.52     1072.15     97.62 o 
  -1   7   7     1018.14      875.53     94.89 o 
   0   7   7      524.33      458.80     44.04 o 
   1   7   7     2093.27     2181.11    222.53 o 
   2   7   7       13.56      -10.69     23.19 o 
   3   7   7      975.29      979.05     66.69 o 
   4   7   7     1754.56     1790.25     88.06 o 
   5   7   7      119.67      187.69     40.73 o 
   6   7   7      207.16      209.51     53.85 o 
   7   7   7       43.80       54.57     32.44 o 
   8   7   7       77.08      124.97     41.52 o 
   9   7   7      516.49      541.57     93.44 o 
  10   7   7       74.66       28.07     53.82 o 
  11   7   7      365.66      328.70     89.32 o 
 -17   8   7      190.17      202.05     71.46 o 
 -16   8   7      581.28      592.24     97.21 o 
 -15   8   7      140.53      171.47     60.78 o 
 -14   8   7      726.99      673.34     94.27 o 
 -13   8   7        4.59       31.85     37.56 o 
 -12   8   7      583.22      695.98    120.07 o 
 -11   8   7      526.96      661.50    120.99 o 
 -10   8   7        3.32       -4.30     42.67 o 
  -9   8   7     1819.50     2060.76    447.51 o 
  -8   8   7      190.39      210.83     56.22 o 
  -7   8   7     2078.40     2484.33    411.35 o 
  -6   8   7     2083.20     2050.50    382.73 o 
  -5   8   7      372.06      378.38     43.75 o 
  -4   8   7     3640.83     3600.07    531.39 o 
  -3   8   7      209.72      197.61     34.28 o 
  -2   8   7     3333.53     3245.82    361.18 o 
  -1   8   7     2329.45     2282.00    217.69 o 
   0   8   7      415.55      452.91     63.83 o 
   1   8   7     2384.10     2448.67    227.01 o 
   2   8   7        2.91       -7.92     29.70 o 
   3   8   7     1164.76     1056.79     89.11 o 
   4   8   7      148.19      211.04     44.11 o 
   5   8   7      280.58      312.72     52.48 o 
   6   8   7     1015.39     1118.41     82.92 o 
   7   8   7       38.34      116.15     40.98 o 
   8   8   7      893.57      981.43    111.95 o 
   9   8   7       94.57       91.62     46.34 o 
  10   8   7      297.04      391.61     94.07 o 
 -16   9   7        9.10       40.32     56.75 o 
 -15   9   7        0.16        1.79     44.14 o 
 -14   9   7      212.05      237.74     69.80 o 
 -13   9   7       76.27       86.97     50.36 o 
 -12   9   7      125.23      140.90     52.40 o 
 -11   9   7       12.06       24.97     29.14 o 
 -10   9   7        0.94       18.47     29.03 o 
  -9   9   7      505.78      588.60     99.10 o 
  -8   9   7      404.90      392.81     94.31 o 
  -7   9   7      461.04      556.27     70.98 o 
  -6   9   7       20.98       -6.53     20.57 o 
  -5   9   7      376.90      374.05     45.81 o 
  -4   9   7       32.54       39.27     24.68 o 
  -3   9   7      502.69      476.46     50.75 o 
  -2   9   7      156.16      137.82     38.33 o 
  -1   9   7      847.51      826.63     88.81 o 
   0   9   7      287.60      288.99     56.92 o 
   1   9   7      734.78      794.00     87.25 o 
   2   9   7       25.79       40.67     36.90 o 
   3   9   7      661.23      639.64     84.27 o 
   4   9   7       50.09       27.75     39.67 o 
   5   9   7       49.88       58.29     44.74 o 
   6   9   7       76.65       61.49     40.28 o 
   7   9   7       70.84       33.11     40.27 o 
   8   9   7      186.77      186.77     56.47 o 
   9   9   7       52.30       44.69     49.05 o 
 -14  10   7       54.27       25.00     51.20 o 
 -13  10   7      106.87      132.13     60.53 o 
 -12  10   7      282.79      232.86     64.06 o 
 -11  10   7      674.10      580.83     88.57 o 
 -10  10   7      399.72      462.98     61.40 o 
  -9  10   7      303.80      406.40     90.34 o 
  -8  10   7       77.50       67.85     36.02 o 
  -7  10   7       79.18       89.15     37.48 o 
  -6  10   7       57.24       79.61     34.87 o 
  -5  10   7      103.03      119.69     41.92 o 
  -4  10   7      166.86      165.23     38.18 o 
  -3  10   7       85.00       76.54     30.23 o 
  -2  10   7      433.49      469.41     53.03 o 
  -1  10   7      347.14      435.89     68.46 o 
   0  10   7      507.68      505.13     79.54 o 
   1  10   7      406.44      389.53     70.27 o 
   2  10   7        6.80       26.69     40.18 o 
   3  10   7      222.85      271.65     65.82 o 
   4  10   7      462.00      461.23     96.85 o 
   5  10   7       84.34       51.84     50.26 o 
   6  10   7      252.29      266.02    116.31 o 
   7  10   7       15.44       26.27     55.40 o 
   8  10   7       46.66       18.27     50.41 o 
 -13  11   7        2.51      -17.53     47.15 o 
 -12  11   7      458.73      489.94     92.16 o 
 -11  11   7      416.45      427.32     84.81 o 
 -10  11   7       75.03       88.01     39.38 o 
  -9  11   7      488.11      543.87     67.37 o 
  -8  11   7       12.36       38.87     33.66 o 
  -7  11   7      654.52      720.41     87.64 o 
  -6  11   7      176.03      180.11     49.91 o 
  -5  11   7       36.81       59.80     35.62 o 
  -4  11   7      657.19      687.74    152.87 o 
  -3  11   7        2.48       10.27     24.67 o 
  -2  11   7      624.38      727.08     98.79 o 
  -1  11   7      340.50      391.68     68.64 o 
   0  11   7       48.82       68.15     42.63 o 
   1  11   7      692.34      755.07    107.04 o 
   2  11   7       40.97       87.81     50.08 o 
   3  11   7      831.50      818.81    105.99 o 
   4  11   7      108.76      129.52     61.57 o 
   5  11   7      171.56      189.60     71.55 o 
   6  11   7      470.30      523.49    103.31 o 
 -11  12   7        0.40       27.19     45.61 o 
 -10  12   7        3.01      -12.62     37.65 o 
  -9  12   7       84.65       88.35     42.08 o 
  -8  12   7       96.03       82.27     38.44 o 
  -7  12   7      184.83      242.36     52.48 o 
  -6  12   7      133.92      170.47     48.20 o 
  -5  12   7        2.31       27.69     31.97 o 
  -4  12   7      216.01      219.81     48.38 o 
  -3  12   7       28.66       78.20     41.92 o 
  -2  12   7       94.47      104.99     51.96 o 
  -1  12   7        1.60       26.93     39.08 o 
   0  12   7       39.48       55.77     49.27 o 
   1  12   7      160.75      102.72     54.42 o 
   2  12   7        3.42       -9.52     50.84 o 
   3  12   7      109.85      129.23     71.32 o 
   4  12   7       16.17       -0.28     59.93 o 
  -8  13   7       25.54        5.61     36.26 o 
  -7  13   7       24.96       29.64     38.67 o 
  -6  13   7       46.40       57.29     49.65 o 
  -5  13   7       98.29      113.03     44.34 o 
  -4  13   7       89.66       97.88     46.23 o 
  -3  13   7        0.16        1.22     54.39 o 
  -2  13   7       55.40       96.14     69.87 o 
  -1  13   7        2.17       -5.25     45.03 o 
   0  13   7       15.46       -5.26     51.46 o 
   1  13   7        4.93      -31.66     48.76 o 
   2  13   7       18.79       15.22     59.89 o 
 -18   0   8      199.01      251.78     63.22 o 
 -17   0   8      675.91      610.58     76.72 o 
 -16   0   8      722.88      712.48     76.53 o 
 -15   0   8      487.09      472.46     63.24 o 
 -14   0   8     7509.03     7369.61    189.67 o 
 -13   0   8     1867.74     1803.23     92.35 o 
 -12   0   8     1625.52     1711.56     84.87 o 
 -11   0   8     5823.13     5127.89    134.64 o 
 -10   0   8        3.76        2.12     18.73 o 
  -9   0   8     5145.37     5010.63    115.75 o 
  -8   0   8     3613.32     3407.54    161.32 o 
  -7   0   8    25097.83    25005.20    622.89 o 
  -6   0   8    23116.15    23308.53    283.45 o 
  -5   0   8     1689.26     1661.45     75.50 o 
  -4   0   8    55416.75    58327.86    466.78 o 
  -3   0   8        7.37       68.03     34.02 o 
  -2   0   8    22727.35    26046.16    878.36 o 
  -1   0   8    31707.94    33605.03    351.33 o 
   0   0   8       68.86      100.68     20.82 o 
   1   0   8     1923.95     1729.42    332.83 o 
   2   0   8      236.77      269.48     35.14 o 
   3   0   8     7560.03     7460.62    277.73 o 
   4   0   8      720.60      778.44     64.27 o 
   5   0   8     1711.46     1570.47     90.02 o 
   6   0   8     4886.26     4356.16    148.12 o 
   7   0   8        1.53       16.01     28.45 o 
   8   0   8      843.52      867.23     94.31 o 
   9   0   8     1327.14     1442.22    102.82 o 
  10   0   8       89.57       78.62     71.09 o 
  11   0   8     2436.80     2250.17    208.38 o 
  12   0   8       47.99       20.98     90.44 o 
 -19   1   8      201.41      212.86     98.79 o 
 -18   1   8        1.55        3.92     38.43 o 
 -17   1   8       92.10       94.65     31.53 o 
 -16   1   8      642.14      658.15     52.93 o 
 -15   1   8        0.77        0.29     19.16 o 
 -14   1   8      889.25      854.20     59.87 o 
 -13   1   8      555.39      509.24     47.90 o 
 -12   1   8      297.73      291.73     37.72 o 
 -11   1   8     1371.18     1322.78     60.78 o 
 -10   1   8      399.34      383.83     36.01 o 
  -9   1   8     8386.18     8432.43    140.42 o 
  -8   1   8      397.60      409.78     28.24 o 
  -7   1   8     1948.90     2081.71     63.91 o 
  -6   1   8     9015.40     8572.61    298.76 o 
  -5   1   8       78.65       93.77     18.37 o 
  -4   1   8    15084.02    15687.54    314.11 o 
  -3   1   8      670.45      757.89     39.01 o 
  -2   1   8     8457.60     9149.86    213.14 o 
  -1   1   8     2967.50     2834.59     60.79 o 
   0   1   8      467.34      439.95     46.94 o 
   1   1   8     5765.51     6014.95    152.85 o 
   2   1   8      204.60      238.50     26.42 o 
   3   1   8     1094.86     1124.47     37.36 o 
   4   1   8     1218.31     1185.29     46.01 o 
   5   1   8      401.59      362.89     38.67 o 
   6   1   8     1691.09     1687.22     67.62 o 
   7   1   8        4.68       -5.29     19.55 o 
   8   1   8     2095.36     1875.02    106.63 o 
   9   1   8        0.93        1.49     29.63 o 
  10   1   8        0.95        6.05     36.12 o 
  11   1   8       55.22       36.65     58.03 o 
  12   1   8       14.74       -0.87     65.52 o 
 -20   2   8        1.55       49.50    104.29 o 
 -19   2   8       56.30       41.96     51.63 o 
 -18   2   8       30.41       57.62     43.42 o 
 -17   2   8       76.57       57.96     39.30 o 
 -16   2   8      584.86      629.58     61.79 o 
 -15   2   8       82.17       62.85     30.49 o 
 -14   2   8     1101.98     1038.68     64.43 o 
 -13   2   8        7.06       16.57     20.83 o 
 -12   2   8      154.31      124.35     28.28 o 
 -11   2   8      784.85      856.02     51.05 o 
 -10   2   8      980.42     1021.52     57.32 o 
  -9   2   8     4328.03     4474.62    168.76 o 
  -8   2   8      260.43      281.40     27.67 o 
  -7   2   8      130.02      137.38     17.13 o 
  -6   2   8     2219.04     2274.05    138.93 o 
  -5   2   8     1671.33     1819.48    100.23 o 
  -4   2   8    10309.68    10299.34    474.05 o 
  -3   2   8     2118.92     2023.96     73.44 o 
  -2   2   8     2499.12     2558.86    111.63 o 
  -1   2   8      540.44      566.23     29.23 o 
   0   2   8      139.15      112.39     14.36 o 
   1   2   8     7313.61     6851.73    576.50 o 
   2   2   8      298.12      326.39     23.55 o 
   3   2   8     2786.07     2675.50     65.03 o 
   4   2   8       16.17        5.37     14.17 o 
   5   2   8       39.84       39.64     18.79 o 
   6   2   8     1049.13     1012.51     54.91 o 
   7   2   8      264.46      270.00     38.12 o 
   8   2   8      576.36      527.66     59.63 o 
   9   2   8      508.75      539.59     63.36 o 
  10   2   8        4.02       23.42     34.81 o 
  11   2   8      289.07      326.67     80.83 o 
  12   2   8        3.67      -18.90     63.44 o 
 -19   3   8     1052.19      972.68    107.79 o 
 -18   3   8      212.25      246.67     89.01 o 
 -17   3   8      638.51      693.72     99.71 o 
 -16   3   8      892.92      996.91    156.33 o 
 -15   3   8       79.14      119.99     35.97 o 
 -14   3   8     1922.95     2064.75     88.26 o 
 -13   3   8     1233.75     1233.23     69.79 o 
 -12   3   8     2626.00     2665.29    180.08 o 
 -11   3   8     3802.90     3864.73    284.63 o 
 -10   3   8      125.11      166.98     23.88 o 
  -9   3   8    13244.49    13890.15   1140.60 o 
  -8   3   8     1939.34     2104.28    141.61 o 
  -7   3   8     8606.41     8671.26    652.04 o 
  -6   3   8    12094.60    12149.97   1075.44 o 
  -5   3   8      352.41      346.48     34.23 o 
  -4   3   8    13910.04    14440.52    776.52 o 
  -3   3   8      422.36      401.88     31.34 o 
  -2   3   8     8856.75     8727.51    516.59 o 
  -1   3   8     7566.49     7662.36    370.53 o 
   0   3   8      905.62      951.87     43.61 o 
   1   3   8     6654.88     6841.57    239.24 o 
   2   3   8      471.79      536.84     39.34 o 
   3   3   8     4493.50     4582.94    128.74 o 
   4   3   8     7413.29     7303.63    126.10 o 
   5   3   8      808.34      734.76     47.66 o 
   6   3   8     4730.49     4087.78    363.84 o 
   7   3   8       33.06       30.25     28.56 o 
   8   3   8     3336.02     3154.97    263.62 o 
   9   3   8      170.73      194.77     46.92 o 
  10   3   8      320.80      316.28     58.36 o 
  11   3   8      559.98      650.59     80.31 o 
  12   3   8        0.65        0.10     68.08 o 
 -19   4   8       79.41       58.46     78.83 o 
 -18   4   8       86.65      121.53     54.68 o 
 -17   4   8       36.13       47.90     38.95 o 
 -16   4   8      603.59      574.05     78.98 o 
 -15   4   8      305.09      344.43     59.96 o 
 -14   4   8      322.18      383.14     84.53 o 
 -13   4   8      100.58      100.28     29.53 o 
 -12   4   8      860.16      976.75     96.92 o 
 -11   4   8     5061.92     4851.71    441.50 o 
 -10   4   8      560.09      573.39     38.34 o 
  -9   4   8     3331.30     3711.59    332.49 o 
  -8   4   8      237.78      150.23     67.72 o 
  -7   4   8      758.59      825.02     90.00 o 
  -6   4   8      881.58      862.96     65.76 o 
  -5   4   8      991.63      996.07     89.11 o 
  -4   4   8     6775.07     6995.12    673.06 o 
  -3   4   8        3.20        6.09     15.06 o 
  -2   4   8      283.32      271.16     36.90 o 
  -1   4   8     2003.96     1956.19    122.10 o 
   0   4   8     1448.58     1491.77     92.12 o 
   1   4   8     2734.00     2865.09    122.68 o 
   2   4   8      255.05      294.51     33.18 o 
   3   4   8     3628.02     3527.03    143.33 o 
   4   4   8      610.56      645.40     45.94 o 
   5   4   8       57.95       63.26     23.64 o 
   6   4   8       26.50        8.11     22.57 o 
   7   4   8        8.10       -0.22     31.65 o 
   8   4   8      533.93      537.82     64.70 o 
   9   4   8      117.53      128.93     42.85 o 
  10   4   8       32.21       -0.42     38.86 o 
  11   4   8      382.52      344.44     67.59 o 
  12   4   8        9.48       -3.42     54.13 o 
 -19   5   8       61.56      129.75     95.53 o 
 -18   5   8       89.35       76.31     52.90 o 
 -17   5   8       19.08       53.70     45.46 o 
 -16   5   8      141.89      132.70     48.14 o 
 -15   5   8        1.29       13.70     32.77 o 
 -14   5   8      292.09      377.03    133.32 o 
 -13   5   8      516.95      588.62     97.26 o 
 -12   5   8      415.83      356.45     72.72 o 
 -11   5   8      747.08      789.95     74.31 o 
 -10   5   8      323.38      383.59     42.85 o 
  -9   5   8     1592.88     1391.22    103.32 o 
  -8   5   8        0.55       11.61     15.53 o 
  -7   5   8     1938.64     1949.77    184.88 o 
  -6   5   8       78.00       76.55     25.21 o 
  -5   5   8        1.35        0.42     14.16 o 
  -4   5   8      318.79      297.83     35.03 o 
  -3   5   8      768.90      798.04     90.21 o 
  -2   5   8       25.14       30.35     18.43 o 
  -1   5   8      677.44      645.48     86.56 o 
   0   5   8       15.09       -2.74     16.63 o 
   1   5   8      862.97      927.92     77.59 o 
   2   5   8      253.24      243.13     33.13 o 
   3   5   8      433.54      432.58     40.68 o 
   4   5   8      156.22      141.35     29.30 o 
   5   5   8      466.67      498.81     55.03 o 
   6   5   8     1264.80     1186.28     86.18 o 
   7   5   8       20.61       16.14     27.25 o 
   8   5   8      191.66      219.69     61.53 o 
   9   5   8        8.85       50.95     51.91 o 
  10   5   8      379.80      392.20     68.37 o 
  11   5   8       88.72      120.09     56.53 o 
 -18   6   8      291.18      273.01     75.40 o 
 -17   6   8      131.86      193.30     84.94 o 
 -16   6   8     1083.51     1101.37    112.13 o 
 -15   6   8       28.82       11.20     33.81 o 
 -14   6   8     1529.21     1618.63    272.23 o 
 -13   6   8     1333.07     1488.18    369.60 o 
 -12   6   8      694.12      855.25    144.72 o 
 -11   6   8      395.04      467.28     84.02 o 
 -10   6   8       10.98      -12.17     19.31 o 
  -9   6   8     6117.07     5956.38   1230.90 o 
  -8   6   8      683.93      679.00     51.00 o 
  -7   6   8     3758.37     4082.45    784.51 o 
  -6   6   8     5143.95     4911.23    463.45 o 
  -5   6   8     1800.24     1769.07    202.94 o 
  -4   6   8      628.72      560.82     80.05 o 
  -3   6   8     2675.92     2363.45    143.37 o 
  -2   6   8     4779.24     4356.32    442.56 o 
  -1   6   8     4893.59     4676.47    419.93 o 
   0   6   8      927.74      862.11     52.58 o 
   1   6   8     7255.85     7656.60    284.66 o 
   2   6   8       50.11       71.31     28.00 o 
   3   6   8     1750.48     1898.78     87.99 o 
   4   6   8      515.69      579.06     59.57 o 
   5   6   8      903.67      864.71     71.22 o 
   6   6   8      821.07      767.57     69.06 o 
   7   6   8      450.27      393.72     56.52 o 
   8   6   8      276.19      373.58     77.13 o 
   9   6   8     1255.89     1342.81    121.57 o 
  10   6   8      149.42      110.63     66.72 o 
  11   6   8     1209.51     1313.56    137.95 o 
 -17   7   8      185.54      185.20    100.01 o 
 -16   7   8      496.02      498.36     88.24 o 
 -15   7   8      110.76       55.59     44.69 o 
 -14   7   8     1157.98     1050.43    151.95 o 
 -13   7   8       41.63       78.57     40.07 o 
 -12   7   8        4.01       17.96     30.91 o 
 -11   7   8      417.88      538.49    130.67 o 
 -10   7   8      358.28      379.77     58.91 o 
  -9   7   8      450.45      432.97     86.77 o 
  -8   7   8      451.74      537.21    151.75 o 
  -7   7   8      160.84      118.33     43.21 o 
  -6   7   8     3875.61     3733.08    449.96 o 
  -5   7   8       60.77       70.72     25.59 o 
  -4   7   8     3407.94     3438.14    356.99 o 
  -3   7   8        1.01       10.85     18.77 o 
  -2   7   8     2920.49     2704.62    311.35 o 
  -1   7   8      446.77      417.53     44.39 o 
   0   7   8       56.32       80.36     36.45 o 
   1   7   8      629.89      663.25     79.85 o 
   2   7   8       33.70       33.06     31.23 o 
   3   7   8      765.46      760.23     66.88 o 
   4   7   8        9.61       48.45     30.13 o 
   5   7   8       84.63      103.97     37.13 o 
   6   7   8     1596.25     1534.90    134.89 o 
   7   7   8       85.78       81.24     38.00 o 
   8   7   8      525.43      563.37     73.32 o 
   9   7   8       45.21       53.34     57.86 o 
  10   7   8      106.03      139.01     72.29 o 
 -17   8   8        4.87       22.46     55.64 o 
 -16   8   8       57.75       78.50     56.60 o 
 -15   8   8       23.65      -19.31     38.55 o 
 -14   8   8        2.23       21.10     37.95 o 
 -13   8   8       94.86       57.14     44.20 o 
 -12   8   8        0.66       -7.12     23.76 o 
 -11   8   8       19.06       38.08     30.27 o 
 -10   8   8      286.91      398.64     89.73 o 
  -9   8   8       42.75       46.94     28.37 o 
  -8   8   8      309.07      359.93     93.60 o 
  -7   8   8       27.34       35.02     26.18 o 
  -6   8   8      870.40      879.72    145.71 o 
  -5   8   8        2.23       17.34     20.02 o 
  -4   8   8      325.85      308.48     43.57 o 
  -3   8   8       44.03       55.23     25.46 o 
  -2   8   8      244.99      251.70     39.50 o 
  -1   8   8        0.73        6.07     20.32 o 
   0   8   8       36.67       11.37     30.63 o 
   1   8   8       26.30       58.29     36.02 o 
   2   8   8       59.23       80.18     39.25 o 
   3   8   8        2.75      -19.61     28.12 o 
   4   8   8       36.05       50.51     32.17 o 
   5   8   8        3.88        0.41     29.21 o 
   6   8   8        2.14       24.45     33.00 o 
   7   8   8       33.51       32.34     37.49 o 
   8   8   8        5.94       -2.99     38.39 o 
   9   8   8       29.08      -28.32     58.51 o 
 -16   9   8      146.77      115.04     68.12 o 
 -15   9   8        3.11       13.86     47.90 o 
 -14   9   8      391.52      397.25     82.37 o 
 -13   9   8       88.83       93.13     51.30 o 
 -12   9   8      363.14      544.49    137.69 o 
 -11   9   8      735.99      866.85    173.14 o 
 -10   9   8       99.81       86.99     38.67 o 
  -9   9   8      679.94      909.46    168.66 o 
  -8   9   8      710.68      813.27    204.71 o 
  -7   9   8     1016.17     1149.23    317.96 o 
  -6   9   8      596.30      630.08    161.22 o 
  -5   9   8      396.83      401.61     48.28 o 
  -4   9   8     2434.65     2296.93    240.13 o 
  -3   9   8      395.65      408.19     61.31 o 
  -2   9   8      662.96      723.84     94.26 o 
  -1   9   8      575.26      598.07     76.62 o 
   0   9   8      602.80      663.18     81.24 o 
   1   9   8      459.40      553.65     79.14 o 
   2   9   8      188.90      204.66     55.70 o 
   3   9   8      380.02      401.67     72.55 o 
   4   9   8      646.94      671.58    113.35 o 
   5   9   8       53.02       60.62     50.31 o 
   6   9   8      798.05      870.39     87.54 o 
   7   9   8       26.44       17.59     40.59 o 
   8   9   8      260.72      320.64     68.19 o 
 -14  10   8      414.15      309.74     82.04 o 
 -13  10   8       58.51       58.92     42.87 o 
 -12  10   8      290.26      222.93     66.17 o 
 -11  10   8      783.69      914.77    151.09 o 
 -10  10   8        6.87        0.48     30.50 o 
  -9  10   8     1281.14     1453.01    249.11 o 
  -8  10   8        1.22       13.58     29.35 o 
  -7  10   8      459.28      519.01     90.74 o 
  -6  10   8      117.14      139.16     41.89 o 
  -5  10   8      308.14      316.90     65.49 o 
  -4  10   8      795.89      847.66    104.21 o 
  -3  10   8       42.80       63.63     29.30 o 
  -2  10   8      308.14      393.77     67.91 o 
  -1  10   8      157.89      170.31     51.51 o 
   0  10   8       28.47       11.70     38.45 o 
   1  10   8     1692.31     1739.30    126.39 o 
   2  10   8       67.73       65.94     46.68 o 
   3  10   8      641.68      669.23     94.13 o 
   4  10   8       97.32      131.00     58.64 o 
   5  10   8       50.98       83.38     58.18 o 
   6  10   8      209.85      206.58     72.89 o 
   7  10   8      113.85      133.31     71.40 o 
 -13  11   8       91.65       79.80     60.43 o 
 -12  11   8        0.62       -2.33     44.33 o 
 -11  11   8       33.72       12.86     39.75 o 
 -10  11   8      107.74      170.51     48.45 o 
  -9  11   8        0.44       29.59     36.50 o 
  -8  11   8      161.31      157.84     49.06 o 
  -7  11   8       36.36       36.59     34.33 o 
  -6  11   8       44.44       29.92     33.60 o 
  -5  11   8        5.61        5.66     29.46 o 
  -4  11   8        1.35       22.63     32.95 o 
  -3  11   8       28.93        2.48     37.48 o 
  -2  11   8       23.58       16.72     41.00 o 
  -1  11   8      106.90      111.75     51.94 o 
   0  11   8      182.73      173.30     60.04 o 
   1  11   8      109.29       78.68     51.07 o 
   2  11   8       44.84       37.49     51.50 o 
   3  11   8      155.44       92.99     60.49 o 
   4  11   8       18.56        7.17     54.38 o 
   5  11   8       24.87       29.00     60.42 o 
 -11  12   8       95.59       84.62     64.84 o 
 -10  12   8       73.81       40.53     42.75 o 
  -9  12   8       69.41      108.05     44.58 o 
  -8  12   8       24.47       47.84     35.26 o 
  -7  12   8      390.22      451.70     65.94 o 
  -6  12   8      177.34      254.64     68.13 o 
  -5  12   8       22.83        9.30     33.09 o 
  -4  12   8      513.62      590.75     84.25 o 
  -3  12   8       29.52       32.59     59.07 o 
  -2  12   8      126.33      148.13     56.47 o 
  -1  12   8      320.56      359.56     77.20 o 
   0  12   8        2.23      -14.42     41.52 o 
   1  12   8       69.74       93.84     61.98 o 
   2  12   8       96.59      113.51     66.97 o 
   3  12   8       57.48       54.26     66.40 o 
  -7  13   8       89.70       83.14     41.83 o 
  -6  13   8      230.84      203.04     51.91 o 
  -5  13   8        0.28        3.58     39.21 o 
  -4  13   8      425.59      445.47    117.12 o 
  -3  13   8        7.45       77.81     69.25 o 
  -2  13   8      298.35      315.31    101.64 o 
  -1  13   8       88.79      120.96     61.76 o 
   0  13   8       43.40       40.29     57.46 o 
 -19   1   9      524.75      546.71    123.23 o 
 -18   1   9      185.35      215.88     60.18 o 
 -17   1   9      168.57      198.79     53.65 o 
 -16   1   9     1444.87     1461.63    102.56 o 
 -15   1   9      148.67      134.86     34.81 o 
 -14   1   9     3287.80     3197.80    155.42 o 
 -13   1   9     1720.78     1606.91     96.96 o 
 -12   1   9      662.02      607.75     65.83 o 
 -11   1   9     7316.34     6981.35    212.24 o 
 -10   1   9     1269.31     1312.61     67.54 o 
  -9   1   9     5679.03     5744.53     98.37 o 
  -8   1   9      832.97      828.29     32.59 o 
  -7   1   9     2456.27     2358.95     70.27 o 
  -6   1   9     3471.49     3445.36    109.16 o 
  -5   1   9        9.93        3.42     13.02 o 
  -4   1   9    14734.94    14689.84    268.36 o 
  -3   1   9      586.97      573.39     24.79 o 
  -2   1   9      807.88      820.24     27.66 o 
  -1   1   9     5055.84     5140.08    150.40 o 
   0   1   9      241.22      241.16     21.24 o 
   1   1   9     9188.91     8513.45    570.79 o 
   2   1   9      192.46      180.68     27.98 o 
   3   1   9     2667.25     2850.12     69.03 o 
   4   1   9     1586.13     1598.79     64.64 o 
   5   1   9      180.57      176.97     30.55 o 
   6   1   9     2894.39     2876.05    119.72 o 
   7   1   9      483.83      436.51     46.32 o 
   8   1   9      595.23      556.31     63.94 o 
   9   1   9     1008.16     1086.30    104.57 o 
  10   1   9       31.98       24.52     54.73 o 
  11   1   9     1291.73     1199.41    127.19 o 
 -20   2   9       47.35       62.13     78.62 o 
 -19   2   9      849.19      767.51    139.73 o 
 -18   2   9      204.12      156.03     78.01 o 
 -17   2   9      106.58      157.06     51.44 o 
 -16   2   9     1990.78     1981.02    118.89 o 
 -15   2   9      132.97      150.37     45.30 o 
 -14   2   9     2892.38     2840.09    170.18 o 
 -13   2   9     2257.20     2055.70    142.89 o 
 -12   2   9     2704.53     2446.52    204.91 o 
 -11   2   9     5702.61     5458.73    632.05 o 
 -10   2   9        1.02       -1.56     18.50 o 
  -9   2   9     7176.21     6975.43    454.86 o 
  -8   2   9      872.91      819.84     49.55 o 
  -7   2   9     1500.82     1325.59     88.59 o 
  -6   2   9     4507.53     4381.06    193.98 o 
  -5   2   9        7.25        3.50     13.18 o 
  -4   2   9    19185.88    19449.26    813.86 o 
  -3   2   9      238.39      192.05     17.34 o 
  -2   2   9     3377.74     3152.79     91.20 o 
  -1   2   9     1905.85     1878.98     51.44 o 
   0   2   9      763.79      725.25     56.10 o 
   1   2   9     8413.02     7766.53    325.43 o 
   2   2   9     3519.94     3323.90    162.70 o 
   3   2   9     1615.86     1612.60     54.95 o 
   4   2   9     5753.74     5621.75    202.39 o 
   5   2   9      194.00      180.71     31.87 o 
   6   2   9     6498.32     6488.77    190.92 o 
   7   2   9       83.94      103.48     36.76 o 
   8   2   9     2043.76     2021.51    197.54 o 
   9   2   9      379.74      362.50     59.04 o 
  10   2   9      112.67      118.48     50.78 o 
  11   2   9      441.56      442.44     97.77 o 
 -19   3   9       23.22       11.81     67.63 o 
 -18   3   9       15.00        5.09     57.24 o 
 -17   3   9       18.27       23.60     30.21 o 
 -16   3   9       66.88       70.20     33.62 o 
 -15   3   9      339.10      276.29     45.86 o 
 -14   3   9       11.66       -7.21     19.26 o 
 -13   3   9      154.97      190.30     45.07 o 
 -12   3   9       25.41        3.26     23.64 o 
 -11   3   9       31.89       31.89     25.52 o 
 -10   3   9       99.66       69.40     23.34 o 
  -9   3   9       28.65       29.88     19.72 o 
  -8   3   9      506.62      455.03     42.33 o 
  -7   3   9      127.26      115.78     25.24 o 
  -6   3   9       30.26       34.75     17.26 o 
  -5   3   9      700.32      697.41     74.17 o 
  -4   3   9        6.70       12.20     14.53 o 
  -3   3   9      586.15      689.94     52.10 o 
  -2   3   9      245.66      279.48     29.58 o 
  -1   3   9      113.26      109.35     18.96 o 
   0   3   9     1309.11     1276.54     63.15 o 
   1   3   9       41.04       69.47     21.15 o 
   2   3   9        5.94        7.85     18.01 o 
   3   3   9       78.82      102.67     23.22 o 
   4   3   9       63.99       68.83     22.21 o 
   5   3   9      128.06      162.88     28.34 o 
   6   3   9       18.23       25.44     27.95 o 
   7   3   9       62.19       89.65     36.38 o 
   8   3   9        0.16        1.55     30.76 o 
   9   3   9       19.14        8.00     37.11 o 
  10   3   9        7.74        4.63     41.58 o 
  11   3   9       31.11       38.98     56.07 o 
 -19   4   9      286.32      218.76    102.86 o 
 -18   4   9      489.72      484.75     81.84 o 
 -17   4   9       67.62       30.96     56.01 o 
 -16   4   9      806.66     1040.81    320.20 o 
 -15   4   9       46.12       34.06     33.21 o 
 -14   4   9     2369.93     2457.28    365.12 o 
 -13   4   9      419.43      482.26     96.65 o 
 -12   4   9     1420.41     1482.23    261.03 o 
 -11   4   9     3635.81     3569.09    553.63 o 
 -10   4   9       76.92       63.40     23.69 o 
  -9   4   9     4690.25     3687.75    450.54 o 
  -8   4   9     1165.66     1035.36    102.50 o 
  -7   4   9     2542.99     2559.85    199.42 o 
  -6   4   9     3815.90     3754.60    306.63 o 
  -5   4   9       18.04       36.73     18.21 o 
  -4   4   9     2245.36     2270.28    307.49 o 
  -3   4   9     1966.21     1915.46     75.93 o 
  -2   4   9     2639.65     2553.95    156.56 o 
  -1   4   9     3760.43     3501.92    162.58 o 
   0   4   9        0.87       -0.23     13.62 o 
   1   4   9     4745.03     4916.93    337.90 o 
   2   4   9     1452.91     1403.17     61.26 o 
   3   4   9      537.07      589.11     46.07 o 
   4   4   9     3592.26     3510.20     96.67 o 
   5   4   9        3.67       22.22     23.70 o 
   6   4   9     2090.27     2401.39    129.90 o 
   7   4   9       15.14       10.13     30.45 o 
   8   4   9     1442.09     1441.97     91.04 o 
   9   4   9      259.64      254.54     57.08 o 
  10   4   9      372.47      366.63     68.75 o 
  11   4   9      191.59      177.63     63.60 o 
 -19   5   9      163.68      170.65     73.74 o 
 -18   5   9      339.12      368.09     78.70 o 
 -17   5   9       76.10       92.08     50.19 o 
 -16   5   9      843.47      840.43    140.34 o 
 -15   5   9       28.62       47.50     36.06 o 
 -14   5   9      930.31     1075.79    190.65 o 
 -13   5   9      652.84      698.43    130.97 o 
 -12   5   9      656.27      636.83    146.25 o 
 -11   5   9     4074.56     3997.39    814.86 o 
 -10   5   9        4.49       10.06     20.99 o 
  -9   5   9     7311.28     6085.92    912.74 o 
  -8   5   9     1687.63     1732.57    175.66 o 
  -7   5   9     1688.26     1639.96    171.74 o 
  -6   5   9     5265.63     5168.53    466.49 o 
  -5   5   9       97.98       90.78     23.79 o 
  -4   5   9     5011.45     4363.75    312.09 o 
  -3   5   9     1299.48     1307.14    106.04 o 
  -2   5   9     3383.47     3116.18    301.10 o 
  -1   5   9     5284.29     4900.60    426.86 o 
   0   5   9      258.13      239.31     37.19 o 
   1   5   9    10314.35    10850.90    618.02 o 
   2   5   9      236.05      223.42     33.10 o 
   3   5   9     1885.47     1860.82     72.00 o 
   4   5   9      525.20      628.39     59.92 o 
   5   5   9       56.71       86.55     32.56 o 
   6   5   9      486.71      506.20     59.20 o 
   7   5   9      238.76      232.52     60.39 o 
   8   5   9      330.20      366.72     76.70 o 
   9   5   9      562.49      620.37     78.49 o 
  10   5   9       76.81       59.33     53.50 o 
 -18   6   9        7.16        9.95     46.29 o 
 -17   6   9        0.21       -4.95     40.61 o 
 -16   6   9       55.91       52.96     66.81 o 
 -15   6   9        2.34      -15.04     31.61 o 
 -14   6   9       19.58       10.39     40.84 o 
 -13   6   9       88.37       92.45     40.75 o 
 -12   6   9        8.76       -8.67     25.58 o 
 -11   6   9        0.21        8.41     22.51 o 
 -10   6   9      122.52       92.14     33.61 o 
  -9   6   9      136.26      172.94     49.39 o 
  -8   6   9      296.94      239.19     47.95 o 
  -7   6   9      149.21      136.45     29.40 o 
  -6   6   9      614.63      593.43     67.29 o 
  -5   6   9       27.00       23.83     19.80 o 
  -4   6   9     1622.62     1566.99     74.42 o 
  -3   6   9        6.07       -0.30     24.75 o 
  -2   6   9      361.56      358.87     44.21 o 
  -1   6   9       10.09        3.46     18.87 o 
   0   6   9       49.73       32.18     29.74 o 
   1   6   9        5.44       13.75     26.71 o 
   2   6   9       12.06       45.70     26.56 o 
   3   6   9        3.40       12.77     22.83 o 
   4   6   9        3.53       -8.27     23.70 o 
   5   6   9      136.69      159.17     40.50 o 
   6   6   9      136.36      148.81     41.98 o 
   7   6   9        2.46      -17.88     29.58 o 
   8   6   9       27.63       10.56     50.50 o 
   9   6   9        0.02        2.71     54.61 o 
  10   6   9        5.70       22.00     53.00 o 
 -17   7   9      121.58      124.15     60.63 o 
 -16   7   9      372.35      516.00    116.41 o 
 -15   7   9       57.67       70.88     73.12 o 
 -14   7   9      325.94      398.99     90.03 o 
 -13   7   9       60.03       99.03     41.21 o 
 -12   7   9      813.14      879.42     86.29 o 
 -11   7   9      704.80      968.72    170.59 o 
 -10   7   9       24.67       28.12     28.23 o 
  -9   7   9      928.90     1104.38    287.71 o 
  -8   7   9      696.62      717.74    138.31 o 
  -7   7   9      636.97      699.83     88.52 o 
  -6   7   9     1371.19     1348.12    131.29 o 
  -5   7   9       25.74       20.34     18.19 o 
  -4   7   9      661.33      615.55    102.02 o 
  -3   7   9      999.41      893.31     69.50 o 
  -2   7   9      719.04      724.48     78.25 o 
  -1   7   9     2253.33     2612.65    202.67 o 
   0   7   9      249.29      225.36     51.24 o 
   1   7   9     1799.02     1832.39    147.37 o 
   2   7   9      412.22      454.56     69.32 o 
   3   7   9      606.57      769.91     70.09 o 
   4   7   9      510.21      587.76     65.75 o 
   5   7   9       12.42        9.54     30.54 o 
   6   7   9       14.18       10.91     30.44 o 
   7   7   9      191.88      195.52     50.25 o 
   8   7   9       61.02       91.70     59.30 o 
   9   7   9      475.07      538.48    103.17 o 
 -16   8   9      404.97      436.43     88.81 o 
 -15   8   9       11.64       23.61     40.74 o 
 -14   8   9      587.40      540.59    129.14 o 
 -13   8   9      157.06      212.80     52.71 o 
 -12   8   9       77.33      124.92     68.85 o 
 -11   8   9     1155.84     1411.69    172.32 o 
 -10   8   9      130.30      127.93     41.01 o 
  -9   8   9     2215.93     2289.71    390.78 o 
  -8   8   9      746.72      713.94    139.63 o 
  -7   8   9     1619.23     1801.75    355.64 o 
  -6   8   9     2706.08     2495.40    388.35 o 
  -5   8   9      287.36      285.92     41.56 o 
  -4   8   9     2051.51     1926.94    198.71 o 
  -3   8   9       21.92       24.02     22.78 o 
  -2   8   9      691.97      668.78     93.64 o 
  -1   8   9      747.72      776.88     82.50 o 
   0   8   9       75.69       92.59     40.98 o 
   1   8   9      512.69      617.18     80.44 o 
   2   8   9      155.56      189.75     52.13 o 
   3   8   9      280.88      342.70     68.24 o 
   4   8   9      875.55      887.50     81.17 o 
   5   8   9        1.96       11.49     33.62 o 
   6   8   9      852.58      882.21     85.42 o 
   7   8   9       39.91       61.15     43.88 o 
   8   8   9      597.52      542.79     78.61 o 
 -15   9   9       38.73       17.12     51.12 o 
 -14   9   9      140.35      164.38     64.06 o 
 -13   9   9       70.68       85.84     40.91 o 
 -12   9   9       15.29       32.86     34.93 o 
 -11   9   9       75.13       82.11     38.10 o 
 -10   9   9        0.30       18.96     28.78 o 
  -9   9   9     1138.57     1060.45    168.96 o 
  -8   9   9        7.98      -15.91     23.67 o 
  -7   9   9      604.10      620.40    171.10 o 
  -6   9   9      223.59      269.35    104.49 o 
  -5   9   9       84.21       75.23     29.43 o 
  -4   9   9      910.76      853.34     80.69 o 
  -3   9   9      207.20      244.75     41.61 o 
  -2   9   9      308.60      343.98     62.79 o 
  -1   9   9      277.16      333.63     64.01 o 
   0   9   9        3.92       12.21     34.81 o 
   1   9   9      308.33      288.19     63.52 o 
   2   9   9      107.49      124.02     65.38 o 
   3   9   9       64.07       96.82     49.44 o 
   4   9   9        0.10      -12.79     40.08 o 
   5   9   9       26.83      -20.10     44.24 o 
   6   9   9       68.30       64.56     47.41 o 
   7   9   9       41.43       47.80     48.30 o 
 -14  10   9       53.56       39.50     49.95 o 
 -13  10   9      174.19      179.90     56.78 o 
 -12  10   9      207.71      244.27     60.23 o 
 -11  10   9      274.90      347.58    107.45 o 
 -10  10   9        1.41        5.11     29.71 o 
  -9  10   9       45.23       93.23     41.77 o 
  -8  10   9      245.51      231.60     54.18 o 
  -7  10   9      123.66      127.90     43.46 o 
  -6  10   9       93.02      126.97     40.98 o 
  -5  10   9       97.69      109.64     40.90 o 
  -4  10   9      179.37      154.37     37.00 o 
  -3  10   9       49.50       76.69     43.02 o 
  -2  10   9      175.28      302.38     62.66 o 
  -1  10   9       17.10       -3.28     37.64 o 
   0  10   9       65.49       51.80     44.40 o 
   1  10   9       11.79       31.21     44.32 o 
   2  10   9      472.65      472.10    133.82 o 
   3  10   9        1.59       -9.07     46.47 o 
   4  10   9      392.49      365.73     83.84 o 
   5  10   9        0.90       14.90     58.72 o 
   6  10   9      153.60      155.78     74.45 o 
 -12  11   9       48.57       34.66     50.67 o 
 -11  11   9      553.68      606.40    139.63 o 
 -10  11   9        5.47       22.71     36.20 o 
  -9  11   9      623.61      716.08    151.24 o 
  -8  11   9       65.75       79.81     43.05 o 
  -7  11   9      224.44      259.71     59.37 o 
  -6  11   9      447.77      579.15    121.40 o 
  -5  11   9        0.05       -1.62     30.46 o 
  -4  11   9      659.81      690.47    109.28 o 
  -3  11   9       81.56      135.14     92.58 o 
  -2  11   9      335.45      347.93     69.70 o 
  -1  11   9      711.83      777.25     99.33 o 
   0  11   9        2.96        5.16     48.65 o 
   1  11   9      516.58      612.48     97.28 o 
   2  11   9        0.79       -5.30     53.10 o 
   3  11   9      417.65      472.64     93.59 o 
   4  11   9       63.42       70.05     68.15 o 
 -10  12   9       12.04       34.00     39.74 o 
  -9  12   9       97.58      134.72     51.13 o 
  -8  12   9      113.78      111.03     67.22 o 
  -7  12   9       47.80       50.26     41.04 o 
  -6  12   9      201.25      285.23     81.58 o 
  -5  12   9        0.22        7.50     39.47 o 
  -4  12   9      164.38      244.43     86.36 o 
  -3  12   9        0.05       46.85     60.50 o 
  -2  12   9       57.82       74.76     52.12 o 
  -1  12   9       70.48       86.58     53.88 o 
   0  12   9        2.50       -2.53     55.48 o 
   1  12   9      159.44      151.10     73.47 o 
   2  12   9        9.96       40.69     65.30 o 
  -5  13   9       13.94      103.07     74.75 o 
  -4  13   9       14.60       40.13     69.46 o 
  -3  13   9       31.94       45.02     74.96 o 
 -19   0  10      718.63      670.96    133.42 o 
 -18   0  10       65.81      101.85     70.07 o 
 -17   0  10       82.00       76.79     62.33 o 
 -16   0  10     2207.40     2210.25    175.99 o 
 -15   0  10      701.47      546.91    102.05 o 
 -14   0  10     3581.75     3251.51    198.80 o 
 -13   0  10     2803.01     2901.16    185.15 o 
 -12   0  10     1721.95     1686.56    138.92 o 
 -11   0  10     3268.16     3281.05    186.38 o 
 -10   0  10       18.52        6.52     31.78 o 
  -9   0  10    12143.33    11889.53    500.26 o 
  -8   0  10      204.57      235.44     41.83 o 
  -7   0  10     2532.63     2495.34    102.86 o 
  -6   0  10     3802.98     3659.90    122.79 o 
  -5   0  10     1054.00     1060.86     68.69 o 
  -4   0  10     6294.71     6100.96    155.17 o 
  -3   0  10     4799.00     4530.55    101.75 o 
  -2   0  10       93.39      119.29     23.80 o 
  -1   0  10    11464.00    11496.09    309.38 o 
   0   0  10     1067.27      979.61     52.16 o 
   1   0  10     3805.03     3358.45    180.47 o 
   2   0  10      666.53      712.67     50.51 o 
   3   0  10     4823.60     4702.05    149.23 o 
   4   0  10     2107.34     2017.87    270.30 o 
   5   0  10      592.73      599.86     71.06 o 
   6   0  10     1788.19     1648.66    130.77 o 
   7   0  10      213.29      232.15     56.82 o 
   8   0  10       99.40      114.82     50.98 o 
   9   0  10     1031.29      940.24    151.34 o 
  10   0  10      252.80      167.03    108.16 o 
 -20   1  10       86.44       36.66     77.40 o 
 -19   1  10       31.61       52.74     53.51 o 
 -18   1  10       11.01       40.63     45.24 o 
 -17   1  10       34.05       38.02     38.04 o 
 -16   1  10     1505.45     1491.68    123.95 o 
 -15   1  10        0.12       -6.33     29.08 o 
 -14   1  10      341.49      423.76     65.31 o 
 -13   1  10       48.37       38.03     29.69 o 
 -12   1  10      619.46      553.65     66.20 o 
 -11   1  10     2993.04     2749.62    141.36 o 
 -10   1  10      805.05      758.10     54.27 o 
  -9   1  10      964.37      833.73     57.75 o 
  -8   1  10      847.43      841.83     45.57 o 
  -7   1  10      590.41      495.66     38.42 o 
  -6   1  10     4695.79     4401.46     95.18 o 
  -5   1  10       19.24       31.48     16.67 o 
  -4   1  10     9040.02     9103.97    195.95 o 
  -3   1  10      115.89      121.87     22.81 o 
  -2   1  10      447.87      403.62     24.38 o 
  -1   1  10      487.91      545.90     29.26 o 
   0   1  10      583.34      629.35     31.80 o 
   1   1  10     2185.19     2108.38     64.42 o 
   2   1  10      500.58      319.35     63.72 o 
   3   1  10       55.50       49.66     22.96 o 
   4   1  10     1373.16     1381.98    106.19 o 
   5   1  10        6.82       17.02     22.13 o 
   6   1  10     2556.99     2334.53     86.28 o 
   7   1  10       73.26       64.66     29.90 o 
   8   1  10      182.14      188.62     47.80 o 
   9   1  10        2.16       -3.74     40.81 o 
  10   1  10       19.07       25.53     64.95 o 
 -20   2  10       24.52        8.96     79.44 o 
 -19   2  10      120.01      151.55     89.22 o 
 -18   2  10      129.72      131.18     54.38 o 
 -17   2  10       76.43       68.97     43.20 o 
 -16   2  10      940.96      903.32    116.71 o 
 -15   2  10        0.72        4.65     33.70 o 
 -14   2  10      621.46      631.19     75.45 o 
 -13   2  10      241.63      232.91     50.23 o 
 -12   2  10        2.83        7.33     25.63 o 
 -11   2  10     2414.18     2324.99    159.80 o 
 -10   2  10       37.93       65.25     24.90 o 
  -9   2  10     2022.08     1732.73     99.36 o 
  -8   2  10       21.57       38.72     18.98 o 
  -7   2  10      919.72      889.32     54.74 o 
  -6   2  10      989.64      901.18     47.17 o 
  -5   2  10      118.69      109.99     22.87 o 
  -4   2  10     1783.95     1585.88     88.74 o 
  -3   2  10      811.69      877.25     72.24 o 
  -2   2  10      223.76      268.67     25.88 o 
  -1   2  10     1401.47     1469.09     85.27 o 
   0   2  10      874.83      927.21     50.09 o 
   1   2  10     3637.85     3633.65    177.74 o 
   2   2  10        6.33       -4.07     15.83 o 
   3   2  10      703.48      725.84     43.41 o 
   4   2  10      603.40      613.27     53.96 o 
   5   2  10        0.01       10.71     22.71 o 
   6   2  10     1281.23     1300.50     68.53 o 
   7   2  10      124.21      138.64     41.68 o 
   8   2  10       63.05       61.97     39.40 o 
   9   2  10      234.36      229.95     57.10 o 
  10   2  10        5.72       23.74     53.00 o 
 -19   3  10      538.71      563.61    135.05 o 
 -18   3  10      892.74      788.08    138.10 o 
 -17   3  10       58.18       94.15     44.73 o 
 -16   3  10     2292.74     2437.28    422.66 o 
 -15   3  10      307.82      270.17     78.12 o 
 -14   3  10     3304.22     3365.43    563.82 o 
 -13   3  10      995.44     1047.49    260.52 o 
 -12   3  10     1825.46     1723.12    178.23 o 
 -11   3  10     2398.10     2107.85    237.33 o 
 -10   3  10       44.45       60.89     22.93 o 
  -9   3  10     5458.60     5394.23    318.14 o 
  -8   3  10     2475.24     2275.29    122.89 o 
  -7   3  10     1292.38     1323.29     64.55 o 
  -6   3  10     8046.45     8038.78    463.52 o 
  -5   3  10      136.68      126.94     23.75 o 
  -4   3  10    10214.94    10226.14    525.78 o 
  -3   3  10     1554.72     1515.79     69.41 o 
  -2   3  10     2207.20     2085.06     97.02 o 
  -1   3  10     3088.46     3098.62    140.77 o 
   0   3  10       13.04       11.64     13.69 o 
   1   3  10     1049.60     1051.42     61.47 o 
   2   3  10     1816.38     1895.70     88.70 o 
   3   3  10      395.05      429.76     37.48 o 
   4   3  10     4773.35     4389.23    139.21 o 
   5   3  10        0.09        3.62     23.13 o 
   6   3  10     2946.06     2799.29    113.73 o 
   7   3  10      165.19      187.04     46.03 o 
   8   3  10     1008.50     1050.31     92.30 o 
   9   3  10      538.51      538.02     73.48 o 
  10   3  10        5.90      -20.27     47.70 o 
 -19   4  10      144.12      188.21    101.23 o 
 -18   4  10      122.79      177.82     91.86 o 
 -17   4  10        0.24       12.93     36.61 o 
 -16   4  10      836.67      905.06    186.58 o 
 -15   4  10        5.33       -7.85     28.56 o 
 -14   4  10       24.09       56.58     36.59 o 
 -13   4  10      325.21      344.21     58.08 o 
 -12   4  10      558.36      551.43    116.51 o 
 -11   4  10     2928.67     2484.12    420.40 o 
 -10   4  10       37.72       31.83     22.40 o 
  -9   4  10      833.95      777.44     83.72 o 
  -8   4  10      762.77      774.72     66.56 o 
  -7   4  10      117.87      156.31     30.62 o 
  -6   4  10     2838.76     2793.38    192.58 o 
  -5   4  10      596.24      602.08     49.31 o 
  -4   4  10     2233.55     2009.85    134.87 o 
  -3   4  10      244.53      271.71     32.46 o 
  -2   4  10      982.39      883.77     47.13 o 
  -1   4  10     1510.68     1494.00     65.72 o 
   0   4  10       57.40       80.36     24.02 o 
   1   4  10     4400.63     4656.16    328.25 o 
   2   4  10       82.59       96.36     25.88 o 
   3   4  10      277.81      304.28     38.03 o 
   4   4  10       36.75       38.14     23.21 o 
   5   4  10        0.21      -12.63     28.39 o 
   6   4  10      483.54      540.20     63.71 o 
   7   4  10        2.09       -2.81     33.04 o 
   8   4  10      187.95      185.98     52.07 o 
   9   4  10      204.15      303.34     65.37 o 
  10   4  10      109.97       88.06     56.86 o 
 -19   5  10      124.06      163.31     72.12 o 
 -18   5  10      440.83      488.10     86.99 o 
 -17   5  10       12.59       38.90     71.09 o 
 -16   5  10      364.46      353.07     68.77 o 
 -15   5  10       21.32       11.80     35.63 o 
 -14   5  10      204.94      276.02    102.56 o 
 -13   5  10       82.86       87.52     38.59 o 
 -12   5  10       94.83      103.33     37.78 o 
 -11   5  10      106.05      134.19     38.45 o 
 -10   5  10      186.70      136.84     39.71 o 
  -9   5  10        5.63       37.24     21.39 o 
  -8   5  10      755.65      704.31     63.94 o 
  -7   5  10      507.01      505.59     55.89 o 
  -6   5  10      645.04      716.17     82.05 o 
  -5   5  10       92.28       73.50     24.74 o 
  -4   5  10       74.01       82.02     24.97 o 
  -3   5  10        1.53        3.93     18.30 o 
  -2   5  10      205.25      246.03     36.04 o 
  -1   5  10      158.38      154.29     27.23 o 
   0   5  10      386.45      344.72     38.75 o 
   1   5  10       10.02       18.50     19.92 o 
   2   5  10      176.21      173.26     32.48 o 
   3   5  10       14.50        3.66     20.38 o 
   4   5  10      353.69      310.82     48.96 o 
   5   5  10      352.75      409.61     56.30 o 
   6   5  10      146.47      148.45     52.71 o 
   7   5  10       76.27       91.35     43.04 o 
   8   5  10       97.43      123.97     52.46 o 
   9   5  10       99.59      151.41     58.55 o 
 -18   6  10      571.93      626.31     98.85 o 
 -17   6  10      197.62      206.34    101.03 o 
 -16   6  10      750.82     1024.67    253.19 o 
 -15   6  10       68.53       91.00     45.05 o 
 -14   6  10     1248.05     1308.92    201.96 o 
 -13   6  10      530.01      637.99    171.10 o 
 -12   6  10      418.34      357.38     89.93 o 
 -11   6  10      672.27      768.69     82.09 o 
 -10   6  10       55.65       42.10     28.27 o 
  -9   6  10     4233.90     3372.45    659.53 o 
  -8   6  10     1200.17     1143.85     96.10 o 
  -7   6  10      844.42      810.82    114.10 o 
  -6   6  10      763.94      773.62     84.79 o 
  -5   6  10       18.90       23.96     19.24 o 
  -4   6  10      773.60      729.53     68.15 o 
  -3   6  10     2677.65     2669.52    291.89 o 
  -2   6  10     1013.95      927.15     61.75 o 
  -1   6  10     5256.53     5451.09    488.86 o 
   0   6  10       60.66       66.15     36.08 o 
   1   6  10     2785.45     2980.77    276.10 o 
   2   6  10      682.02      753.03     67.07 o 
   3   6  10     1469.36     1453.10     87.05 o 
   4   6  10     1163.02     1132.61     76.80 o 
   5   6  10       29.50       25.30     31.47 o 
   6   6  10      308.79      356.68     56.82 o 
   7   6  10      542.13      636.64     97.31 o 
   8   6  10      277.76      384.13     86.24 o 
   9   6  10      651.01      612.32     85.54 o 
 -17   7  10        1.10      -19.37     42.80 o 
 -16   7  10      356.71      287.00    111.01 o 
 -15   7  10       16.42       16.07     41.42 o 
 -14   7  10      487.32      601.63    148.49 o 
 -13   7  10      744.16      861.80     92.61 o 
 -12   7  10      129.63      144.78     71.19 o 
 -11   7  10     1983.19     2064.44    449.04 o 
 -10   7  10       21.98        8.49     27.37 o 
  -9   7  10      890.42      863.50    220.49 o 
  -8   7  10      250.79      255.26     41.00 o 
  -7   7  10      822.52      811.85     72.15 o 
  -6   7  10      741.74      778.61     72.33 o 
  -5   7  10      101.46       88.20     27.28 o 
  -4   7  10      636.25      671.44     64.93 o 
  -3   7  10        1.21       -1.71     20.14 o 
  -2   7  10      221.39      246.44     62.53 o 
  -1   7  10      394.95      421.48     65.75 o 
   0   7  10      373.68      404.35     91.76 o 
   1   7  10     1712.03     1770.86    112.75 o 
   2   7  10       21.98       24.10     36.29 o 
   3   7  10      669.25      723.51     71.88 o 
   4   7  10      953.39     1012.85     83.51 o 
   5   7  10       21.05       17.38     31.49 o 
   6   7  10      788.29      837.31     82.44 o 
   7   7  10        1.13       29.87     55.76 o 
   8   7  10      434.20      527.14    100.45 o 
 -16   8  10        5.11       -4.50     44.82 o 
 -15   8  10       22.09       15.68     76.38 o 
 -14   8  10        4.48      -12.43     32.67 o 
 -13   8  10        0.50      -15.44     27.46 o 
 -12   8  10       24.36       -7.76     28.14 o 
 -11   8  10       16.79        7.12     30.88 o 
 -10   8  10      311.44      361.72     62.22 o 
  -9   8  10       16.80       -1.19     26.04 o 
  -8   8  10       84.91       89.18     36.97 o 
  -7   8  10       26.63       32.24     24.01 o 
  -6   8  10        2.21        7.54     21.10 o 
  -5   8  10       14.83       14.63     22.30 o 
  -4   8  10      132.53      167.52     35.61 o 
  -3   8  10      155.90      195.55     38.73 o 
  -2   8  10      147.76      134.26     45.26 o 
  -1   8  10       91.59      155.79     48.93 o 
   0   8  10      414.65      443.26     77.10 o 
   1   8  10        8.17        0.54     35.50 o 
   2   8  10       79.34      107.14     46.36 o 
   3   8  10       59.22       79.88     46.25 o 
   4   8  10       14.19       59.87     39.88 o 
   5   8  10        6.13        0.85     34.28 o 
   6   8  10       28.15       -2.01     38.19 o 
   7   8  10        5.78       12.60     43.04 o 
 -15   9  10       36.66       46.03     87.99 o 
 -14   9  10      305.63      479.46    121.81 o 
 -13   9  10      291.65      447.62     77.24 o 
 -12   9  10      172.78      265.24     60.61 o 
 -11   9  10      354.57      456.81     71.88 o 
 -10   9  10      104.84      119.08     44.09 o 
  -9   9  10      701.10      636.32    162.55 o 
  -8   9  10      424.83      460.84     90.64 o 
  -7   9  10      388.41      430.27    115.90 o 
  -6   9  10      927.62     1028.05    130.54 o 
  -5   9  10        2.49        8.69     23.35 o 
  -4   9  10      797.70      828.18     78.49 o 
  -3   9  10      492.50      663.95    165.40 o 
  -2   9  10       81.11      137.23     48.51 o 
  -1   9  10      249.46      292.62     65.46 o 
   0   9  10        3.97       -5.09     38.74 o 
   1   9  10      128.26      246.95     63.21 o 
   2   9  10      720.80      789.31    126.19 o 
   3   9  10      110.55      106.42     56.22 o 
   4   9  10      709.49      701.92    102.32 o 
   5   9  10        0.31      -31.19     51.74 o 
   6   9  10      509.64      515.87     81.34 o 
 -14  10  10      161.84      169.93     65.78 o 
 -13  10  10      260.58      375.10     75.68 o 
 -12  10  10       24.66       19.38     35.98 o 
 -11  10  10      628.36      715.34    152.05 o 
 -10  10  10       11.40       34.14     34.23 o 
  -9  10  10      293.22      384.37     84.53 o 
  -8  10  10      171.57      203.66     53.11 o 
  -7  10  10       65.61      106.12     58.05 o 
  -6  10  10      482.04      522.08     93.80 o 
  -5  10  10       64.34       78.39     32.72 o 
  -4  10  10      694.91      757.68    120.38 o 
  -3  10  10      274.76      298.48     65.22 o 
  -2  10  10       87.38       43.16     45.46 o 
  -1  10  10      771.97      750.18     96.66 o 
   0  10  10        0.35      -15.99     41.28 o 
   1  10  10     1279.93     1354.98    120.41 o 
   2  10  10        7.60      -16.38     48.31 o 
   3  10  10      157.50      130.74     65.58 o 
   4  10  10      137.11      103.78     68.65 o 
 -12  11  10       56.96       97.42     52.07 o 
 -11  11  10        5.26        1.29     34.34 o 
 -10  11  10      263.64      260.17     65.08 o 
  -9  11  10        0.54       -8.44     32.01 o 
  -8  11  10        0.84       -7.72     33.26 o 
  -7  11  10        3.97        6.60     33.61 o 
  -6  11  10       25.94       57.47     40.23 o 
  -5  11  10        2.32       -0.94     34.35 o 
  -4  11  10       27.28       45.30     47.23 o 
  -3  11  10       86.06      141.91     55.59 o 
  -2  11  10       18.02       20.44     43.16 o 
  -1  11  10        9.89       43.68     53.13 o 
   0  11  10       16.33      -18.18     52.40 o 
   1  11  10       29.67       24.61     59.63 o 
   2  11  10        0.48      -14.60     56.08 o 
   3  11  10        6.36       12.50     60.31 o 
  -9  12  10      240.91      278.41    142.28 o 
  -8  12  10      114.70      153.98     51.91 o 
  -7  12  10      118.75      180.83     54.18 o 
  -6  12  10      298.36      354.80     72.08 o 
  -5  12  10       16.02       64.57     66.00 o 
  -4  12  10      188.24      247.08     91.05 o 
  -3  12  10      293.00      380.07     80.15 o 
  -2  12  10        2.87      -18.43     45.23 o 
  -1  12  10      400.97      408.60     92.77 o 
   0  12  10        2.53       -8.48     60.23 o 
 -20   1  11      113.86       77.81     89.62 o 
 -19   1  11      412.18      508.02     88.42 o 
 -18   1  11      370.86      410.89     78.12 o 
 -17   1  11        0.55       -3.86     36.08 o 
 -16   1  11     1770.15     1848.30    164.79 o 
 -15   1  11      300.42      339.78     64.01 o 
 -14   1  11     1798.31     1676.13    108.05 o 
 -13   1  11     3274.60     3236.79    141.15 o 
 -12   1  11        2.86      -10.89     23.78 o 
 -11   1  11     5418.64     5219.74    169.88 o 
 -10   1  11       35.16       34.12     23.16 o 
  -9   1  11     2175.61     2123.26     84.13 o 
  -8   1  11        5.49        7.36     15.13 o 
  -7   1  11      631.44      624.00     44.98 o 
  -6   1  11      598.14      661.42     47.63 o 
  -5   1  11      621.49      623.28     43.35 o 
  -4   1  11      566.58      593.83     57.57 o 
  -3   1  11     2263.10     2199.39    157.03 o 
  -2   1  11      310.30      303.93     33.20 o 
  -1   1  11     7073.88     7130.06    261.14 o 
   0   1  11      320.72      380.13     31.53 o 
   1   1  11     6799.84     6920.42    159.36 o 
   2   1  11      346.89      262.01     71.81 o 
   3   1  11     1095.17     1088.37     58.84 o 
   4   1  11     1015.04     1058.85     60.37 o 
   5   1  11       26.91       17.30     24.13 o 
   6   1  11      457.79      456.92     51.06 o 
   7   1  11      141.35      188.73     41.63 o 
   8   1  11        0.37        8.01     37.33 o 
   9   1  11      490.94      530.78     98.94 o 
 -20   2  11       79.85       98.59     89.83 o 
 -19   2  11      443.10      420.48     85.55 o 
 -18   2  11      306.57      383.71     76.27 o 
 -17   2  11        6.93       -1.80     39.15 o 
 -16   2  11     2098.82     2336.66    187.19 o 
 -15   2  11       19.38       28.68     36.90 o 
 -14   2  11     1132.46     1109.87     90.51 o 
 -13   2  11      854.32     1005.54    149.41 o 
 -12   2  11      229.02      193.61     70.17 o 
 -11   2  11     1662.42     1632.81     80.23 o 
 -10   2  11     1005.73      952.22     60.32 o 
  -9   2  11     1546.38     1523.27     97.77 o 
  -8   2  11     2447.11     2407.54     88.53 o 
  -7   2  11       20.08       26.45     17.39 o 
  -6   2  11    10717.85    10219.27    270.40 o 
  -5   2  11       70.46       72.87     21.68 o 
  -4   2  11     9092.22     8372.34    719.33 o 
  -3   2  11      410.65      365.75     35.30 o 
  -2   2  11     3027.42     3031.67    109.70 o 
  -1   2  11     1189.13     1232.45     59.07 o 
   0   2  11        0.96        6.86     15.52 o 
   1   2  11     2145.23     2172.07    105.43 o 
   2   2  11     1628.09     1644.54     67.00 o 
   3   2  11      140.02      111.74     28.74 o 
   4   2  11     2029.93     2014.02    102.89 o 
   5   2  11       16.98       -0.07     25.39 o 
   6   2  11     2058.72     2114.45    113.80 o 
   7   2  11       78.88       94.43     40.54 o 
   8   2  11       23.44        3.80     39.13 o 
   9   2  11      203.42      148.30     59.54 o 
 -19   3  11       33.08        5.09     70.88 o 
 -18   3  11       57.71      112.57     50.45 o 
 -17   3  11       56.68       61.07     42.16 o 
 -16   3  11        0.03      -15.73     32.74 o 
 -15   3  11       51.89       77.37     39.54 o 
 -14   3  11        1.90        6.26     25.65 o 
 -13   3  11        4.86       21.17     28.97 o 
 -12   3  11        8.91       -1.99     20.78 o 
 -11   3  11       26.43       -3.71     19.41 o 
 -10   3  11       32.54       33.50     21.63 o 
  -9   3  11      146.05      134.96     30.48 o 
  -8   3  11      947.99      846.94     56.99 o 
  -7   3  11      781.23      762.54     61.34 o 
  -6   3  11        0.50       -7.39     14.47 o 
  -5   3  11       54.30       42.59     19.26 o 
  -4   3  11      394.80      378.47     36.78 o 
  -3   3  11       74.18       91.85     22.84 o 
  -2   3  11     1244.40     1077.80     52.57 o 
  -1   3  11       63.68       51.85     18.69 o 
   0   3  11      264.31      329.35     36.39 o 
   1   3  11        0.58        1.75     18.13 o 
   2   3  11       19.04        4.64     17.48 o 
   3   3  11       24.29       20.31     20.88 o 
   4   3  11       59.04       60.91     28.98 o 
   5   3  11        3.70       -4.19     25.40 o 
   6   3  11      107.88      119.68     42.68 o 
   7   3  11       32.49       32.73     39.66 o 
   8   3  11      254.93      224.32     58.18 o 
   9   3  11       28.22       66.52     52.77 o 
 -19   4  11      207.36      195.95    106.33 o 
 -18   4  11      457.09      551.76    106.12 o 
 -17   4  11       45.62       89.50     46.60 o 
 -16   4  11      505.42      581.89     83.65 o 
 -15   4  11        0.79       -7.87     30.38 o 
 -14   4  11     1302.83     1304.27    223.75 o 
 -13   4  11       30.16       63.46     37.14 o 
 -12   4  11       19.49       44.39     30.48 o 
 -11   4  11      788.23      864.45     88.29 o 
 -10   4  11      778.97      862.96     61.53 o 
  -9   4  11      595.24      597.11     62.39 o 
  -8   4  11     2834.26     2756.26    200.38 o 
  -7   4  11      184.46      242.65     37.11 o 
  -6   4  11     3740.52     3363.60    361.15 o 
  -5   4  11      126.91      149.11     39.18 o 
  -4   4  11     3099.47     2968.69    158.06 o 
  -3   4  11       38.60       41.25     18.95 o 
  -2   4  11     1632.68     1541.40    115.77 o 
  -1   4  11      159.75      206.79     35.98 o 
   0   4  11        1.23       10.11     19.28 o 
   1   4  11        7.60        9.31     19.78 o 
   2   4  11      274.47      315.20     39.62 o 
   3   4  11      111.01       99.23     28.08 o 
   4   4  11      495.46      588.78     52.21 o 
   5   4  11       94.93      123.88     49.70 o 
   6   4  11      228.31      250.76     52.72 o 
   7   4  11        8.74      -11.75     36.69 o 
   8   4  11      172.67      160.40     56.14 o 
   9   4  11       47.69       60.95     52.56 o 
 -18   5  11      367.09      295.35    114.47 o 
 -17   5  11       80.57      124.52     55.37 o 
 -16   5  11      751.39      766.56     94.54 o 
 -15   5  11        2.38       18.27     36.08 o 
 -14   5  11      605.72      699.26    111.32 o 
 -13   5  11      383.67      482.88     92.07 o 
 -12   5  11      461.10      541.72     73.60 o 
 -11   5  11     2475.42     2621.91    473.58 o 
 -10   5  11       26.98       41.81     25.46 o 
  -9   5  11     1199.44     1144.41    141.60 o 
  -8   5  11      980.41     1092.28     66.03 o 
  -7   5  11      162.08      188.01     35.60 o 
  -6   5  11     1704.18     1571.17    152.22 o 
  -5   5  11      358.57      326.61     42.48 o 
  -4   5  11     1117.74     1120.79     64.67 o 
  -3   5  11     1264.95     1233.26     90.52 o 
  -2   5  11      492.28      480.28     42.79 o 
  -1   5  11     3937.14     3970.43    371.72 o 
   0   5  11       81.47       98.86     28.46 o 
   1   5  11     3179.04     3227.06    115.78 o 
   2   5  11      295.60      346.74     41.76 o 
   3   5  11       97.11      127.47     31.64 o 
   4   5  11      378.73      384.48     55.31 o 
   5   5  11        2.80       21.83     38.54 o 
   6   5  11      393.06      368.65     76.91 o 
   7   5  11      168.21      282.41     74.83 o 
   8   5  11      206.55      221.82     77.03 o 
 -18   6  11        1.06      -13.65     80.46 o 
 -17   6  11       17.14       -9.98     68.85 o 
 -16   6  11       77.06      133.95     54.98 o 
 -15   6  11       20.00       22.49     39.08 o 
 -14   6  11       12.37       -0.32     34.77 o 
 -13   6  11      234.46      226.00     59.99 o 
 -12   6  11        3.70        0.39     24.61 o 
 -11   6  11      148.42      155.85     67.01 o 
 -10   6  11      143.30      212.38     48.68 o 
  -9   6  11      484.71      541.95     55.56 o 
  -8   6  11       18.07       16.54     20.95 o 
  -7   6  11      167.55      106.55     29.06 o 
  -6   6  11       37.20       27.01     21.21 o 
  -5   6  11        4.20        8.53     18.71 o 
  -4   6  11        6.93       11.57     21.27 o 
  -3   6  11      594.42      505.04     54.37 o 
  -2   6  11      185.44      141.75     42.88 o 
  -1   6  11      432.36      458.34     66.76 o 
   0   6  11      404.06      467.54     69.17 o 
   1   6  11      518.28      548.26     79.34 o 
   2   6  11        0.41      -12.37     22.58 o 
   3   6  11      720.70      779.86     73.65 o 
   4   6  11      293.11      378.45     57.64 o 
   5   6  11      138.70      142.24     44.83 o 
   6   6  11      185.04      202.77     67.67 o 
   7   6  11       30.76       37.11     50.37 o 
 -17   7  11      107.56      138.10    102.25 o 
 -16   7  11      197.91      270.29     71.55 o 
 -15   7  11        0.28      -28.65     36.86 o 
 -14   7  11      159.28      199.30     54.91 o 
 -13   7  11      374.58      463.95     73.38 o 
 -12   7  11      323.39      375.27     72.82 o 
 -11   7  11      961.91      990.44    135.35 o 
 -10   7  11       86.71       81.93     37.64 o 
  -9   7  11     1046.64     1249.87    275.19 o 
  -8   7  11      255.27      291.89     44.20 o 
  -7   7  11      536.49      509.19     54.29 o 
  -6   7  11       88.76      141.44     32.83 o 
  -5   7  11       25.26       20.71     21.81 o 
  -4   7  11        4.49      -18.55     18.55 o 
  -3   7  11      858.52      862.33     97.00 o 
  -2   7  11        4.46       16.64     31.09 o 
  -1   7  11     1899.01     2046.45    315.62 o 
   0   7  11      242.42      310.19     61.88 o 
   1   7  11     1392.86     1473.31    119.97 o 
   2   7  11      675.41      860.50     97.35 o 
   3   7  11      219.38      220.77     50.82 o 
   4   7  11       77.18       78.35     39.79 o 
   5   7  11        0.26       -2.75     33.44 o 
   6   7  11        1.69        7.81     54.25 o 
   7   7  11      158.37      219.77     80.23 o 
 -16   8  11      506.11      458.91    135.86 o 
 -15   8  11       38.19       51.08     46.86 o 
 -14   8  11      494.92      684.96    120.38 o 
 -13   8  11      244.85      271.50     61.16 o 
 -12   8  11       40.50       40.03     38.03 o 
 -11   8  11      813.51      906.40    155.42 o 
 -10   8  11       89.71      112.22     42.45 o 
  -9   8  11      244.40      280.38     57.24 o 
  -8   8  11      786.90      814.71     87.89 o 
  -7   8  11       16.88       -4.48     23.37 o 
  -6   8  11     1322.45     1270.29    164.31 o 
  -5   8  11      306.34      352.36     53.91 o 
  -4   8  11     1124.49     1240.46    102.45 o 
  -3   8  11      757.47      831.78     90.01 o 
  -2   8  11       38.51       52.45     41.25 o 
  -1   8  11     1066.86     1212.02    164.17 o 
   0   8  11       98.05       78.50     46.49 o 
   1   8  11      433.80      487.79    102.86 o 
   2   8  11      297.25      406.16     91.97 o 
   3   8  11      167.41      149.71     59.40 o 
   4   8  11      907.01      987.56     92.67 o 
   5   8  11        0.13        7.50     40.65 o 
   6   8  11      706.48      749.71     90.01 o 
 -15   9  11       13.26      -51.74     51.74 o 
 -14   9  11       20.86        1.33     36.36 o 
 -13   9  11       11.21       -3.92     48.38 o 
 -12   9  11        2.57       11.49     33.63 o 
 -11   9  11       88.28       94.82     42.36 o 
 -10   9  11       26.62       38.17     33.61 o 
  -9   9  11      184.76      251.29     84.23 o 
  -8   9  11       14.81       29.28     30.66 o 
  -7   9  11        0.29        6.20     27.54 o 
  -6   9  11      321.36      299.96     58.12 o 
  -5   9  11      129.46      131.99     35.46 o 
  -4   9  11      291.13      321.45     65.32 o 
  -3   9  11      289.97      350.31     68.64 o 
  -2   9  11       37.18       21.05     41.01 o 
  -1   9  11      174.98      161.64     56.27 o 
   0   9  11        0.98       -9.09     41.91 o 
   1   9  11      126.98      145.89     60.20 o 
   2   9  11        2.45       -5.07     49.07 o 
   3   9  11       24.13       52.71     57.60 o 
   4   9  11       33.83       18.14     53.18 o 
   5   9  11        4.48       15.56     61.25 o 
 -13  10  11      141.19      203.21     62.05 o 
 -12  10  11      240.28      267.67     79.44 o 
 -11  10  11       22.94       22.80     34.20 o 
 -10  10  11       66.61       51.36     38.63 o 
  -9  10  11       11.64      -15.53     29.27 o 
  -8  10  11       85.93      184.48     51.19 o 
  -7  10  11        3.95       24.76     33.88 o 
  -6  10  11      313.14      340.79     66.03 o 
  -5  10  11       99.96       80.21     47.85 o 
  -4  10  11      340.99      413.34     86.36 o 
  -3  10  11      278.91      312.65     71.63 o 
  -2  10  11      333.04      373.48     78.84 o 
  -1  10  11      109.65      143.70     63.59 o 
   0  10  11        2.97       -0.35     46.97 o 
   1  10  11       40.90       72.86     58.82 o 
   2  10  11      465.14      475.91     93.05 o 
   3  10  11       33.70       44.51     64.37 o 
 -11  11  11      342.00      521.33     94.21 o 
 -10  11  11       37.97       62.34     41.36 o 
  -9  11  11      328.63      506.87     81.71 o 
  -8  11  11      137.26      142.36     50.67 o 
  -7  11  11        5.82       32.05     37.33 o 
  -6  11  11      323.32      354.15     83.51 o 
  -5  11  11       52.18       66.61     62.13 o 
  -4  11  11      235.66      273.30     70.29 o 
  -3  11  11      427.15      573.14     92.03 o 
  -2  11  11        0.63        1.48     52.57 o 
  -1  11  11      781.44      749.06    110.92 o 
   0  11  11       14.33       -0.55     58.40 o 
   1  11  11      438.94      459.62     98.06 o 
  -8  12  11      101.43      141.49     54.84 o 
  -7  12  11       21.86       34.17     46.98 o 
  -6  12  11      100.97      187.80     87.18 o 
  -5  12  11        0.14       65.59     68.85 o 
  -4  12  11       62.14       99.81     76.38 o 
  -3  12  11        4.19       -4.92     49.55 o 
 -20   0  12       58.13       77.00     94.31 o 
 -19   0  12      161.74      280.07    106.94 o 
 -18   0  12       20.10       55.40     74.75 o 
 -17   0  12       42.33       53.16     63.35 o 
 -16   0  12      652.93      668.10    122.83 o 
 -15   0  12      979.84      877.91    130.77 o 
 -14   0  12     1200.37     1094.23    129.95 o 
 -13   0  12     1389.91     1585.53    150.32 o 
 -12   0  12      218.33      103.68     57.03 o 
 -11   0  12     5485.86     5415.72    250.95 o 
 -10   0  12      139.02      126.06     38.38 o 
  -9   0  12     2285.05     2188.79    108.15 o 
  -8   0  12       44.51       82.69     31.81 o 
  -7   0  12       41.51       54.82     29.31 o 
  -6   0  12     1433.35     1272.48     67.36 o 
  -5   0  12     1615.54     1671.35    152.87 o 
  -4   0  12        3.31        3.55     24.27 o 
  -3   0  12     2712.34     2759.70    324.89 o 
  -2   0  12       29.04       33.44     28.81 o 
  -1   0  12     2580.85     2851.54    138.10 o 
   0   0  12      157.53      160.87     39.44 o 
   1   0  12      760.00      885.44    108.97 o 
   2   0  12       14.53       15.89     42.37 o 
   3   0  12      796.58      762.41    116.51 o 
   4   0  12        9.12       27.09     49.09 o 
   5   0  12      245.24      343.49     66.97 o 
   6   0  12       71.91       59.86     48.74 o 
   7   0  12      121.23      188.85     64.35 o 
   8   0  12        2.59       35.44     87.18 o 
 -20   1  12        7.97       63.69     62.84 o 
 -19   1  12       17.87       46.96     55.88 o 
 -18   1  12        7.78       -4.89     42.56 o 
 -17   1  12       33.88       17.67     38.71 o 
 -16   1  12      633.63      678.54     87.77 o 
 -15   1  12       70.18       68.78     42.59 o 
 -14   1  12       16.94       35.03     35.61 o 
 -13   1  12      319.62      329.54     60.51 o 
 -12   1  12      438.91      416.11     65.57 o 
 -11   1  12     1063.98      961.45     63.92 o 
 -10   1  12      138.16      116.70     30.32 o 
  -9   1  12        2.40        4.89     15.76 o 
  -8   1  12      678.48      648.71     47.86 o 
  -7   1  12       64.74       81.76     22.62 o 
  -6   1  12     5552.94     5229.16    113.58 o 
  -5   1  12      307.42      315.41     36.11 o 
  -4   1  12      985.63     1161.58     59.48 o 
  -3   1  12       35.49       50.31     20.58 o 
  -2   1  12      253.07      259.02     33.27 o 
  -1   1  12     1694.93     1592.28     72.10 o 
   0   1  12      227.54      268.11     40.25 o 
   1   1  12      318.39      321.54     43.59 o 
   2   1  12        6.99       62.55     35.21 o 
   3   1  12       35.12       25.66     29.17 o 
   4   1  12      672.35      737.55     68.24 o 
   5   1  12        0.31       -1.74     27.91 o 
   6   1  12      195.09      245.32     51.21 o 
   7   1  12       21.47        6.01     44.73 o 
   8   1  12        4.22       14.81     60.93 o 
 -19   2  12       37.98       14.64     54.42 o 
 -18   2  12       39.83       59.56     50.11 o 
 -17   2  12        6.15       -9.12     40.42 o 
 -16   2  12      244.17      239.85     61.56 o 
 -15   2  12      131.17      108.05     64.37 o 
 -14   2  12       45.27       39.00     35.99 o 
 -13   2  12      446.73      422.55     67.88 o 
 -12   2  12        3.44        9.98     23.53 o 
 -11   2  12     1095.65     1032.63     65.51 o 
 -10   2  12      291.46      266.06     39.45 o 
  -9   2  12      603.87      640.52     56.11 o 
  -8   2  12      119.88       96.20     24.12 o 
  -7   2  12        3.29       14.10     16.63 o 
  -6   2  12      111.44      128.34     27.00 o 
  -5   2  12      196.76      170.38     28.68 o 
  -4   2  12       34.49       27.53     18.50 o 
  -3   2  12     1717.56     1760.11     67.59 o 
  -2   2  12      914.94      893.88     51.13 o 
  -1   2  12      974.99      959.52     61.84 o 
   0   2  12        0.36        4.12     20.61 o 
   1   2  12     1052.07     1048.68     66.30 o 
   2   2  12      385.45      357.57     50.04 o 
   3   2  12       21.46       23.37     27.36 o 
   4   2  12       62.12       46.70     32.93 o 
   5   2  12       90.99       77.40     36.44 o 
   6   2  12        1.22      -10.03     40.31 o 
   7   2  12      285.19      284.42     75.03 o 
   8   2  12      159.52      151.36     69.26 o 
 -19   3  12      190.55      196.08     65.90 o 
 -18   3  12      327.49      495.09     84.36 o 
 -17   3  12        9.81       11.24     39.15 o 
 -16   3  12      878.42     1074.79    180.98 o 
 -15   3  12      108.58      109.77     43.70 o 
 -14   3  12      310.82      424.09     68.36 o 
 -13   3  12        3.67      -15.44     25.60 o 
 -12   3  12        4.54        6.98     20.97 o 
 -11   3  12      491.74      490.30     51.92 o 
 -10   3  12     1101.04     1041.21     82.16 o 
  -9   3  12      700.62      749.70     58.72 o 
  -8   3  12     4228.43     4009.31    352.08 o 
  -7   3  12       54.72       44.00     23.45 o 
  -6   3  12     7399.95     7074.75    367.41 o 
  -5   3  12      131.62      130.33     26.40 o 
  -4   3  12     3859.68     3703.43    145.72 o 
  -3   3  12      976.73      913.83     51.73 o 
  -2   3  12      682.37      724.35     48.24 o 
  -1   3  12      279.59      309.24     64.92 o 
   0   3  12       49.90       94.14     27.30 o 
   1   3  12       13.33       23.55     21.28 o 
   2   3  12      659.48      687.31     53.58 o 
   3   3  12      229.30      231.10     44.04 o 
   4   3  12     1729.98     1878.17     95.58 o 
   5   3  12        3.16      -19.16     35.74 o 
   6   3  12      837.18     1043.88    109.57 o 
   7   3  12        0.86      -31.05     45.93 o 
   8   3  12       36.97       60.93     60.97 o 
 -19   4  12       54.98       53.37     91.25 o 
 -18   4  12      134.93      119.51     63.76 o 
 -17   4  12        1.24       -7.59     36.14 o 
 -16   4  12      193.76      277.24     66.42 o 
 -15   4  12       40.45       83.70     41.97 o 
 -14   4  12        2.91       12.62     33.42 o 
 -13   4  12      332.14      425.75     70.27 o 
 -12   4  12      226.92      221.24     51.25 o 
 -11   4  12     1681.44     1739.86    191.11 o 
 -10   4  12       16.96       20.77     22.08 o 
  -9   4  12      134.26      187.54     36.55 o 
  -8   4  12     1015.22     1025.81     64.92 o 
  -7   4  12        4.18       14.79     21.07 o 
  -6   4  12      938.53      857.35     59.68 o 
  -5   4  12      146.22      138.99     27.65 o 
  -4   4  12      372.47      427.35     41.93 o 
  -3   4  12       34.90       39.65     20.57 o 
  -2   4  12       51.46       50.43     21.55 o 
  -1   4  12     1118.74     1134.19     70.20 o 
   0   4  12      111.93      111.16     27.70 o 
   1   4  12      536.76      615.27     52.17 o 
   2   4  12        7.01       -1.89     21.63 o 
   3   4  12       23.96       40.38     26.70 o 
   4   4  12      204.98      264.86     65.59 o 
   5   4  12       24.42        5.55     43.55 o 
   6   4  12       65.01       31.85     46.44 o 
   7   4  12        3.81       14.14     51.37 o 
 -18   5  12      195.70      263.78     75.59 o 
 -17   5  12        7.98        7.67     43.39 o 
 -16   5  12       10.60       14.35     41.64 o 
 -15   5  12       36.96       -4.44     36.45 o 
 -14   5  12        5.75       -3.74     31.37 o 
 -13   5  12      298.70      301.16     59.71 o 
 -12   5  12      122.61       99.53     40.62 o 
 -11   5  12        1.89       18.07     28.56 o 
 -10   5  12       74.35       56.23     27.03 o 
  -9   5  12      186.73      204.08     36.93 o 
  -8   5  12     2033.41     1996.27    101.09 o 
  -7   5  12       35.03       25.73     22.36 o 
  -6   5  12      181.86      193.43     35.54 o 
  -5   5  12        7.48        3.31     19.20 o 
  -4   5  12     1567.96     1568.29    136.32 o 
  -3   5  12      201.63      199.02     37.46 o 
  -2   5  12        0.23       -5.05     21.82 o 
  -1   5  12       20.32       17.25     25.50 o 
   0   5  12      222.77      281.95     45.29 o 
   1   5  12       34.92       22.21     24.02 o 
   2   5  12       71.20       80.64     28.38 o 
   3   5  12      237.96      206.78     45.22 o 
   4   5  12      158.97      190.18     58.48 o 
   5   5  12        1.54       15.97     45.76 o 
   6   5  12       75.44      109.85     59.30 o 
   7   5  12       12.68      -16.72     53.95 o 
 -18   6  12      251.47      222.43    115.09 o 
 -17   6  12        0.15       15.51     46.96 o 
 -16   6  12      132.62      149.16     55.76 o 
 -15   6  12      172.83      254.61     66.96 o 
 -14   6  12      388.07      404.23     72.12 o 
 -13   6  12      923.26     1196.90    249.01 o 
 -12   6  12       11.63        2.04     27.36 o 
 -11   6  12     2208.48     2408.77    342.71 o 
 -10   6  12      465.14      530.84     94.31 o 
  -9   6  12     2883.47     2717.73    249.91 o 
  -8   6  12      150.46      142.52     33.73 o 
  -7   6  12      368.44      373.05     48.42 o 
  -6   6  12      282.29      266.36     41.20 o 
  -5   6  12      111.02      110.23     30.50 o 
  -4   6  12       83.47       67.14     26.66 o 
  -3   6  12     2407.64     2548.71    351.37 o 
  -2   6  12      502.22      479.84     85.55 o 
  -1   6  12     2464.94     2581.37    244.63 o 
   0   6  12       16.06       31.18     36.51 o 
   1   6  12     2428.65     2346.09    105.46 o 
   2   6  12      832.32      823.96     76.21 o 
   3   6  12      211.56      284.62     54.34 o 
   4   6  12       12.36       -0.95     35.47 o 
   5   6  12       56.49       74.38     51.56 o 
   6   6  12      138.43      212.50     74.84 o 
 -17   7  12        0.04      -43.18     75.57 o 
 -16   7  12      455.49      588.73    194.93 o 
 -15   7  12        0.15        9.40     33.77 o 
 -14   7  12      272.32      294.18     63.36 o 
 -13   7  12      243.79      280.06     61.53 o 
 -12   7  12      271.56      334.51     64.58 o 
 -11   7  12       69.69      102.60     43.42 o 
 -10   7  12       14.90        8.35     28.97 o 
  -9   7  12       55.24       40.53     31.61 o 
  -8   7  12      729.79      731.74     76.74 o 
  -7   7  12       13.24       10.62     22.49 o 
  -6   7  12      654.90      710.25     64.16 o 
  -5   7  12       45.57       41.90     27.08 o 
  -4   7  12      725.81      674.73     62.32 o 
  -3   7  12       10.75        4.85     34.32 o 
  -2   7  12        2.19       -4.42     32.98 o 
  -1   7  12      410.52      369.26     69.85 o 
   0   7  12        9.07      -10.65     36.66 o 
   1   7  12      495.22      411.67     74.48 o 
   2   7  12      186.04      230.40     62.00 o 
   3   7  12       40.98       20.90     37.07 o 
   4   7  12      541.81      669.79     79.69 o 
   5   7  12       12.23       16.64     55.38 o 
 -16   8  12        6.48      -35.24     51.19 o 
 -15   8  12        3.56      -17.86     31.57 o 
 -14   8  12        1.57      -12.70     29.52 o 
 -13   8  12       47.10       57.09     39.72 o 
 -12   8  12       14.53        0.95     28.76 o 
 -11   8  12       94.32       95.61     39.29 o 
 -10   8  12        0.91        3.56     31.02 o 
  -9   8  12      415.91      502.26    101.95 o 
  -8   8  12      457.60      411.33    103.17 o 
  -7   8  12       53.09       48.80     29.79 o 
  -6   8  12        2.06        0.95     24.46 o 
  -5   8  12        1.33        0.44     25.06 o 
  -4   8  12       24.47       -3.03     36.27 o 
  -3   8  12      211.81      244.71     63.55 o 
  -2   8  12      166.89      215.65     57.88 o 
  -1   8  12       25.01       35.75     43.69 o 
   0   8  12       70.90      140.05     54.61 o 
   1   8  12       39.14       23.27     47.20 o 
   2   8  12        4.21       13.06     45.12 o 
   3   8  12       28.91       21.18     47.95 o 
   4   8  12        0.59      -43.12     43.12 o 
 -14   9  12      374.34      492.61    123.33 o 
 -13   9  12       51.10       53.15     40.80 o 
 -12   9  12       66.89       67.94     38.41 o 
 -11   9  12       77.12      130.82     48.38 o 
 -10   9  12      193.31      280.59     60.86 o 
  -9   9  12       73.70       89.61     47.56 o 
  -8   9  12     1033.93     1067.35    215.61 o 
  -7   9  12        4.21        2.69     30.44 o 
  -6   9  12     1297.09     1375.06    166.82 o 
  -5   9  12      240.15      293.78     64.22 o 
  -4   9  12      977.23     1072.64    106.82 o 
  -3   9  12      503.83      580.78     86.55 o 
  -2   9  12       73.30      110.76     54.00 o 
  -1   9  12      106.22      130.52     56.69 o 
   0   9  12       23.53      -15.54     42.50 o 
   1   9  12       97.16       96.35     95.12 o 
   2   9  12      636.42      801.92    123.13 o 
   3   9  12       62.05       55.67     63.65 o 
 -13  10  12      365.46      536.11    128.33 o 
 -12  10  12        6.80       -9.63     36.08 o 
 -11  10  12      338.89      404.01    125.17 o 
 -10  10  12        7.88      -11.44     33.11 o 
  -9  10  12      281.26      392.14     95.12 o 
  -8  10  12       96.21       50.69     38.42 o 
  -7  10  12       14.33       44.02     36.72 o 
  -6  10  12      134.84      238.32     83.31 o 
  -5  10  12       27.06       42.46     45.96 o 
  -4  10  12      266.58      258.66     70.75 o 
  -3  10  12      259.19      285.73     75.28 o 
  -2  10  12        1.82       -4.08     49.80 o 
  -1  10  12      620.55      689.59    103.32 o 
   0  10  12       34.69       35.48     59.89 o 
   1  10  12      615.65      658.95    109.37 o 
 -10  11  12        0.45       30.28     40.93 o 
  -9  11  12        7.11       55.23     40.54 o 
  -8  11  12       25.67        8.74     37.64 o 
  -7  11  12        3.25       52.41     46.14 o 
  -6  11  12      109.83      275.19     94.11 o 
  -5  11  12      143.28      109.59     72.51 o 
  -4  11  12        8.07       26.86     49.54 o 
  -3  11  12       79.86       81.76     64.64 o 
  -2  11  12        0.11       17.04     63.21 o 
  -1  11  12       14.44       25.85     65.61 o 
 -19   1  13       54.91       73.95     64.19 o 
 -18   1  13        1.59       35.76     61.82 o 
 -17   1  13        3.64        6.18     41.39 o 
 -16   1  13       36.39       36.76     44.18 o 
 -15   1  13      456.67      434.20     74.91 o 
 -14   1  13       88.59       89.32     43.74 o 
 -13   1  13     1281.71     1344.27    133.62 o 
 -12   1  13      408.68      459.96     68.53 o 
 -11   1  13     1169.76     1184.64     76.97 o 
 -10   1  13       46.65       84.50     29.05 o 
  -9   1  13      244.66      281.86     36.15 o 
  -8   1  13       63.73       56.07     21.98 o 
  -7   1  13       43.66       50.56     22.08 o 
  -6   1  13      368.66      327.71     38.05 o 
  -5   1  13       94.91      111.85     25.71 o 
  -4   1  13      268.34      274.20     35.40 o 
  -3   1  13     1059.39     1045.07     56.14 o 
  -2   1  13        0.45       -0.44     17.68 o 
  -1   1  13     1627.44     1596.01     91.79 o 
   0   1  13      812.95      768.79     64.00 o 
   1   1  13      478.69      570.15     75.63 o 
   2   1  13       61.82       82.70     40.01 o 
   3   1  13       30.23        7.76     29.81 o 
   4   1  13        6.38       15.27     37.22 o 
   5   1  13      250.47      229.03     59.59 o 
   6   1  13       18.35       29.24     48.89 o 
   7   1  13      444.64      536.93    128.12 o 
 -19   2  13       26.23       22.44     57.04 o 
 -18   2  13      332.76      418.28     84.98 o 
 -17   2  13        0.06      -12.03     41.66 o 
 -16   2  13     1244.83     1245.42    188.11 o 
 -15   2  13       16.81       -9.17     36.71 o 
 -14   2  13      347.21      439.12     73.84 o 
 -13   2  13       15.73       29.50     26.33 o 
 -12   2  13        0.42       -4.18     20.47 o 
 -11   2  13       87.04       93.67     29.03 o 
 -10   2  13      258.27      313.16     45.56 o 
  -9   2  13        6.78        5.88     20.62 o 
  -8   2  13      971.12     1033.77     64.16 o 
  -7   2  13       75.93       65.42     22.97 o 
  -6   2  13     4262.98     3961.55    143.14 o 
  -5   2  13       38.27       51.35     21.66 o 
  -4   2  13     1276.38     1298.58     62.13 o 
  -3   2  13       86.37       84.03     25.61 o 
  -2   2  13      142.85      166.48     30.49 o 
  -1   2  13      129.33      108.79     32.11 o 
   0   2  13      685.85      769.12     63.55 o 
   1   2  13      156.63      154.87     45.71 o 
   2   2  13     1661.06     1787.09    113.13 o 
   3   2  13        0.68      -19.70     31.12 o 
   4   2  13     1622.48     1896.16    122.08 o 
   5   2  13       12.57       14.32     41.84 o 
   6   2  13      677.29      888.29    149.71 o 
   7   2  13        5.78       -4.07     66.40 o 
 -19   3  13       23.30       61.74     53.74 o 
 -18   3  13       34.64       56.42     45.39 o 
 -17   3  13       55.50       65.25     45.42 o 
 -16   3  13        0.02       24.17     37.23 o 
 -15   3  13      173.59      192.64     54.44 o 
 -14   3  13       18.95       -0.86     30.47 o 
 -13   3  13       39.85       29.80     26.73 o 
 -12   3  13        0.26        6.02     20.71 o 
 -11   3  13      161.49      191.71     38.32 o 
 -10   3  13        0.33        9.51     21.18 o 
  -9   3  13        4.17       -3.39     20.05 o 
  -8   3  13       25.79       17.78     22.06 o 
  -7   3  13       30.37       36.45     20.32 o 
  -6   3  13      770.37      761.41     52.93 o 
  -5   3  13      495.29      470.62     44.79 o 
  -4   3  13        5.58        4.11     17.75 o 
  -3   3  13        2.39        3.55     17.60 o 
  -2   3  13        6.31        4.06     22.17 o 
  -1   3  13        4.58       -6.50     21.52 o 
   0   3  13       15.51       -1.14     21.50 o 
   1   3  13      181.33      204.36     43.70 o 
   2   3  13       15.11        2.46     32.17 o 
   3   3  13       12.34       45.24     38.72 o 
   4   3  13       53.07       32.34     41.03 o 
   5   3  13       10.06       13.24     61.92 o 
   6   3  13       12.48      -25.26     55.00 o 
   7   3  13        2.58       29.13     71.29 o 
 -18   4  13      300.09      469.37     87.21 o 
 -17   4  13       31.90       62.56     48.91 o 
 -16   4  13      657.27      901.53    104.55 o 
 -15   4  13       31.05       33.76     39.74 o 
 -14   4  13      461.96      524.65     91.56 o 
 -13   4  13       20.27       43.48     33.23 o 
 -12   4  13      126.93      104.28     33.93 o 
 -11   4  13      162.61      177.20     39.43 o 
 -10   4  13      437.44      467.47     54.51 o 
  -9   4  13        7.45       21.09     22.63 o 
  -8   4  13     2057.74     1997.48    100.79 o 
  -7   4  13      500.40      477.59     53.39 o 
  -6   4  13     1434.84     1418.09     76.08 o 
  -5   4  13      479.08      469.71     45.95 o 
  -4   4  13      826.02      886.87     56.38 o 
  -3   4  13      508.93      520.64     47.48 o 
  -2   4  13        4.55        3.67     22.27 o 
  -1   4  13       83.12       87.27     32.43 o 
   0   4  13      710.61      694.34     66.56 o 
   1   4  13        6.89        2.96     23.30 o 
   2   4  13     1025.33     1221.15     79.35 o 
   3   4  13        0.18       15.21     38.21 o 
   4   4  13      713.45      860.80    147.27 o 
   5   4  13        1.19        6.72     57.03 o 
   6   4  13      416.19      543.64     93.75 o 
 -18   5  13       50.93       61.29     53.24 o 
 -17   5  13       33.16       51.86     47.57 o 
 -16   5  13        2.04       49.99     45.71 o 
 -15   5  13      437.57      534.78    110.71 o 
 -14   5  13        0.47       11.08     46.14 o 
 -13   5  13     2106.39     2188.38    176.29 o 
 -12   5  13        0.30      -24.81     27.58 o 
 -11   5  13     4143.22     4103.73    333.96 o 
 -10   5  13      190.46      151.01     37.24 o 
  -9   5  13     1628.85     1514.31    123.88 o 
  -8   5  13      325.02      323.19     47.05 o 
  -7   5  13      145.34      156.24     34.83 o 
  -6   5  13      283.19      269.03     45.21 o 
  -5   5  13      239.10      234.52     39.84 o 
  -4   5  13       17.28        3.01     21.03 o 
  -3   5  13     1770.14     1841.41    175.20 o 
  -2   5  13        0.32       -9.89     24.99 o 
  -1   5  13     3111.35     3115.43    208.31 o 
   0   5  13       18.45       25.96     31.01 o 
   1   5  13      806.80      889.38     75.30 o 
   2   5  13       25.24       44.97     32.51 o 
   3   5  13        8.54       -0.43     43.30 o 
   4   5  13        0.48       -5.20     46.67 o 
   5   5  13      127.38      121.91     62.01 o 
   6   5  13       13.45       -9.03     55.67 o 
 -17   6  13        9.48        7.59     43.75 o 
 -16   6  13      130.27      131.56     57.60 o 
 -15   6  13        2.67        1.92     35.49 o 
 -14   6  13        0.57       -5.66     33.20 o 
 -13   6  13       10.08      -15.00     30.81 o 
 -12   6  13        2.29       20.90     33.20 o 
 -11   6  13       17.06       33.46     34.70 o 
 -10   6  13        3.34       -5.49     24.83 o 
  -9   6  13      142.10      181.37     40.05 o 
  -8   6  13      165.78      152.49     35.94 o 
  -7   6  13       55.53       89.38     29.68 o 
  -6   6  13      483.56      410.07     52.53 o 
  -5   6  13       77.95      109.75     31.83 o 
  -4   6  13      302.27      326.61     81.17 o 
  -3   6  13       40.22       55.84     38.80 o 
  -2   6  13        0.15       18.75     36.22 o 
  -1   6  13      124.68      198.81     83.61 o 
   0   6  13      130.91      155.13     41.84 o 
   1   6  13        5.86        7.99     31.25 o 
   2   6  13        4.73       14.97     31.51 o 
   3   6  13        8.93       -5.25     34.76 o 
   4   6  13       78.53       78.47     56.58 o 
   5   6  13       12.67       52.20     58.99 o 
 -16   7  13       23.69       16.11     45.32 o 
 -15   7  13       84.12       91.22     47.01 o 
 -14   7  13        3.45       -2.77     34.70 o 
 -13   7  13      922.80     1093.80    129.65 o 
 -12   7  13        3.24       18.34     32.29 o 
 -11   7  13      999.21     1127.75    209.09 o 
 -10   7  13      499.34      556.45     83.00 o 
  -9   7  13      659.57      582.77     65.58 o 
  -8   7  13      399.48      339.73     50.58 o 
  -7   7  13      127.90       94.90     33.55 o 
  -6   7  13      125.41      110.28     36.05 o 
  -5   7  13      314.74      318.10     49.68 o 
  -4   7  13       86.00       47.44     41.39 o 
  -3   7  13      767.21      817.24    119.87 o 
  -2   7  13        3.87       11.55     39.88 o 
  -1   7  13     1242.15     1321.65    150.73 o 
   0   7  13      194.41      202.99     61.88 o 
   1   7  13      188.37      313.53     74.29 o 
   2   7  13       80.58      104.28     58.03 o 
   3   7  13        3.32       12.50     39.30 o 
   4   7  13        5.04      -44.43     53.30 o 
 -15   8  13       14.64      -15.85     37.37 o 
 -14   8  13      306.86      341.53     70.15 o 
 -13   8  13       95.60       85.39     43.38 o 
 -12   8  13       31.09        6.90     31.24 o 
 -11   8  13      121.04      183.35     53.16 o 
 -10   8  13      486.60      608.40     98.18 o 
  -9   8  13       37.01       75.91     39.34 o 
  -8   8  13     1533.75     1439.95    111.40 o 
  -7   8  13        1.15       -2.17     26.47 o 
  -6   8  13     1652.09     1683.71    183.26 o 
  -5   8  13        3.59      -23.32     34.83 o 
  -4   8  13      721.91      838.72     98.34 o 
  -3   8  13       21.14       -5.78     39.64 o 
  -2   8  13        3.70       -9.31     41.95 o 
  -1   8  13       37.18       35.11     47.40 o 
   0   8  13       94.87      139.15     63.28 o 
   1   8  13        0.52      -19.82     44.82 o 
   2   8  13      358.45      483.91     95.83 o 
   3   8  13        0.90      -12.10     56.28 o 
 -14   9  13       65.07      111.68     49.68 o 
 -13   9  13       27.00       48.14     41.98 o 
 -12   9  13       20.80       26.28     42.57 o 
 -11   9  13      370.59      485.95     80.69 o 
 -10   9  13       79.24       73.89     40.75 o 
  -9   9  13       81.86      106.73     43.34 o 
  -8   9  13       49.09       61.54     38.96 o 
  -7   9  13        1.41        7.54     29.47 o 
  -6   9  13       63.87      105.30     48.89 o 
  -5   9  13       43.98       77.86     50.80 o 
  -4   9  13       21.22       34.07     48.88 o 
  -3   9  13       66.40      106.98     59.26 o 
  -2   9  13       35.67      -27.23     46.69 o 
  -1   9  13      102.71       71.68     58.93 o 
   0   9  13       12.33       29.20     56.97 o 
   1   9  13       63.29      131.09     71.52 o 
 -12  10  13        3.00       15.56     42.72 o 
 -11  10  13        6.14       50.21     40.42 o 
 -10  10  13      203.93      206.83     59.42 o 
  -9  10  13        0.01       10.21     35.93 o 
  -8  10  13      287.69      397.86     73.82 o 
  -7  10  13        7.81        9.78     47.46 o 
  -6  10  13      411.50      522.00    120.99 o 
  -5  10  13      190.69      138.99     63.40 o 
  -4  10  13      326.20      385.03     85.97 o 
  -3  10  13       87.49      100.06     63.76 o 
  -2  10  13       65.25       59.42     65.54 o 
  -1  10  13       11.20       33.77     65.41 o 
  -8  11  13       21.47       44.05     51.49 o 
  -7  11  13        0.80       89.83     69.87 o 
  -6  11  13       47.21       77.00     69.05 o 
  -5  11  13      118.05      139.32     89.01 o 
  -4  11  13        1.28       -1.70     61.97 o 
 -19   0  14       31.16       40.94     86.36 o 
 -18   0  14      146.84      200.64    104.09 o 
 -17   0  14        3.18        2.85     63.35 o 
 -16   0  14      146.00      142.99     82.29 o 
 -15   0  14      471.69      507.80    116.10 o 
 -14   0  14       46.79       23.02     52.76 o 
 -13   0  14     2222.58     2157.29    180.47 o 
 -12   0  14      481.13      597.83    113.25 o 
 -11   0  14     2222.76     2377.59    147.98 o 
 -10   0  14        6.08       -5.94     25.17 o 
  -9   0  14      846.26      879.60     81.06 o 
  -8   0  14       55.30       85.73     28.97 o 
  -7   0  14      566.30      489.60     67.39 o 
  -6   0  14       77.11       81.72     33.57 o 
  -5   0  14     1010.55     1005.90     83.57 o 
  -4   0  14       49.73       74.38     34.40 o 
  -3   0  14     2307.54     2472.09    378.97 o 
  -2   0  14       12.66       47.81     35.35 o 
  -1   0  14     1849.06     1905.12    162.34 o 
   0   0  14      105.91      136.07     63.96 o 
   1   0  14      450.97      537.13    110.60 o 
   2   0  14       34.93       34.83     52.35 o 
   3   0  14       20.93       34.02     56.63 o 
   4   0  14      178.42      139.94     73.94 o 
   5   0  14      244.05      284.35     92.68 o 
   6   0  14        1.49      -16.09     75.98 o 
 -19   1  14        2.95       37.37     60.84 o 
 -18   1  14      222.52      273.51     78.40 o 
 -17   1  14      136.19      161.13     62.41 o 
 -16   1  14      471.41      451.88     83.17 o 
 -15   1  14       24.46       48.43     43.81 o 
 -14   1  14      381.23      441.52     77.53 o 
 -13   1  14       89.26       73.06     41.91 o 
 -12   1  14        1.48        4.20     24.23 o 
 -11   1  14        0.16        8.90     22.72 o 
 -10   1  14       97.45      114.36     28.68 o 
  -9   1  14        0.25        9.37     19.14 o 
  -8   1  14     1262.56     1195.42     63.11 o 
  -7   1  14       67.74       30.57     21.64 o 
  -6   1  14     1686.46     1607.35     71.71 o 
  -5   1  14      102.01      105.71     27.82 o 
  -4   1  14       35.57       61.36     23.73 o 
  -3   1  14       91.37       89.66     26.95 o 
  -2   1  14       87.01      100.62     27.70 o 
  -1   1  14      118.28       97.24     39.97 o 
   0   1  14      629.78      684.00     84.55 o 
   1   1  14      157.28      123.26     45.69 o 
   2   1  14      678.79      802.38     93.27 o 
   3   1  14       84.39       76.18     45.01 o 
   4   1  14      543.75      657.30     90.85 o 
   5   1  14       35.44        5.29     43.27 o 
   6   1  14      164.67      190.65     93.29 o 
 -19   2  14      120.64      160.21     53.68 o 
 -18   2  14       32.64       19.89     36.11 o 
 -17   2  14        1.52       -1.81     31.33 o 
 -16   2  14        4.87       -0.13     31.95 o 
 -15   2  14        9.58        8.09     34.20 o 
 -14   2  14      202.07      146.87     50.37 o 
 -13   2  14       41.80       46.36     34.11 o 
 -12   2  14       66.02       85.41     30.62 o 
 -11   2  14      637.01      629.05     63.20 o 
 -10   2  14       16.40       34.41     24.74 o 
  -9   2  14      104.67      111.53     28.87 o 
  -8   2  14      628.88      573.32     50.95 o 
  -7   2  14       31.54       33.89     22.24 o 
  -6   2  14      945.57      935.28     57.61 o 
  -5   2  14      154.64      173.03     33.06 o 
  -4   2  14        4.94        8.45     19.51 o 
  -3   2  14      338.06      410.25     44.55 o 
  -2   2  14        6.26        2.45     22.99 o 
  -1   2  14       92.51      133.85     37.13 o 
   0   2  14      117.74      139.59     37.89 o 
   1   2  14      168.08      157.30     50.48 o 
   2   2  14        5.44       -9.28     33.52 o 
   3   2  14        1.03      -33.17     33.17 o 
   4   2  14      269.88      243.17     65.89 o 
   5   2  14      219.13      219.17     95.73 o 
   6   2  14        0.61       41.35     69.66 o 
 -18   3  14     1270.25     1442.46    166.92 o 
 -17   3  14       38.61       50.30     49.38 o 
 -16   3  14     1172.47     1376.67    200.13 o 
 -15   3  14       54.59       47.09     41.98 o 
 -14   3  14      530.21      572.43     81.63 o 
 -13   3  14       12.52       -4.91     24.13 o 
 -12   3  14       56.20       31.95     26.62 o 
 -11   3  14      106.43      116.97     34.80 o 
 -10   3  14      667.88      664.96     64.51 o 
  -9   3  14       40.25       47.70     27.64 o 
  -8   3  14     2286.97     2332.18    196.49 o 
  -7   3  14       27.80       21.65     20.71 o 
  -6   3  14     2647.46     2630.30    126.33 o 
  -5   3  14        3.84        8.56     20.21 o 
  -4   3  14      276.40      314.61     40.32 o 
  -3   3  14        1.21        8.42     25.58 o 
  -2   3  14      374.28      477.09     58.05 o 
  -1   3  14       86.84      111.44     34.51 o 
   0   3  14      521.82      608.79     64.61 o 
   1   3  14        1.88        1.12     30.63 o 
   2   3  14     1877.19     1739.33    118.86 o 
   3   3  14       22.62       23.39     40.20 o 
   4   3  14     1731.72     1779.44    184.75 o 
   5   3  14        8.35        9.57     65.18 o 
 -18   4  14        1.61       -8.04     47.57 o 
 -17   4  14      141.35      132.14     59.30 o 
 -16   4  14       24.58       11.60     46.17 o 
 -15   4  14      497.75      571.09     87.97 o 
 -14   4  14       10.54       15.54     31.35 o 
 -13   4  14     1179.28     1235.66    189.33 o 
 -12   4  14      336.62      323.77     51.69 o 
 -11   4  14     2179.51     1952.47    201.14 o 
 -10   4  14        0.15       14.83     24.97 o 
  -9   4  14      237.62      234.06     42.15 o 
  -8   4  14       43.57       44.74     27.38 o 
  -7   4  14      151.51      142.51     36.86 o 
  -6   4  14      105.22      133.86     35.82 o 
  -5   4  14      203.40      218.02     35.53 o 
  -4   4  14       22.80       28.86     23.05 o 
  -3   4  14     1331.43     1444.77     84.51 o 
  -2   4  14       80.87      111.03     36.20 o 
  -1   4  14      953.70     1053.21     91.83 o 
   0   4  14      177.43      208.33     45.10 o 
   1   4  14      370.78      406.09     57.82 o 
   2   4  14       68.96       28.46     40.89 o 
   3   4  14        0.21      -11.07     45.85 o 
   4   4  14       36.88       64.77     67.01 o 
   5   4  14       19.28       65.59     77.61 o 
 -17   5  14       43.87       49.56     52.56 o 
 -16   5  14       89.35       92.49     53.90 o 
 -15   5  14       57.07       50.95     49.29 o 
 -14   5  14       37.67       68.84     42.52 o 
 -13   5  14      385.33      382.23     91.76 o 
 -12   5  14        1.90       -7.54     31.40 o 
 -11   5  14      104.63       93.24     35.47 o 
 -10   5  14       10.36       33.61     26.37 o 
  -9   5  14      145.60      142.89     37.78 o 
  -8   5  14       25.92       20.86     24.61 o 
  -7   5  14      232.44      242.44     42.90 o 
  -6   5  14       30.34       26.72     26.50 o 
  -5   5  14        0.27        1.12     24.30 o 
  -4   5  14       28.40       46.62     37.73 o 
  -3   5  14       24.52        5.26     28.52 o 
  -2   5  14       24.71       55.19     33.22 o 
  -1   5  14      297.97      261.26     50.97 o 
   0   5  14      188.84      161.08     43.13 o 
   1   5  14       24.72       36.79     31.67 o 
   2   5  14      194.90      226.23     63.40 o 
   3   5  14        4.60       38.29     62.74 o 
   4   5  14       47.77       67.83     76.18 o 
 -17   6  14       85.64       90.87     58.74 o 
 -16   6  14        0.36      -15.33     36.24 o 
 -15   6  14      398.74      448.20     82.33 o 
 -14   6  14       20.64       12.73     36.12 o 
 -13   6  14     1678.24     1878.92    312.05 o 
 -12   6  14      288.34      276.60     63.95 o 
 -11   6  14     1546.82     1653.93    240.76 o 
 -10   6  14       75.88       63.93     31.74 o 
  -9   6  14      764.47      749.48    114.43 o 
  -8   6  14        0.63        8.59     28.37 o 
  -7   6  14        0.19       14.59     27.78 o 
  -6   6  14        0.38        8.95     26.56 o 
  -5   6  14      762.75      759.38     89.97 o 
  -4   6  14       18.13       17.20     39.38 o 
  -3   6  14     1236.16     1322.17    129.65 o 
  -2   6  14      160.94      138.31     77.10 o 
  -1   6  14     2372.57     2320.74    144.82 o 
   0   6  14      303.91      272.48     53.96 o 
   1   6  14      294.26      379.10     63.09 o 
   2   6  14        1.22        8.94     44.40 o 
   3   6  14        0.81       16.70     63.96 o 
   4   6  14        0.59       11.20     69.25 o 
 -16   7  14      409.92      520.97    124.25 o 
 -15   7  14        8.08       21.68     40.18 o 
 -14   7  14       27.56        8.41     35.74 o 
 -13   7  14       55.14       60.98     41.94 o 
 -12   7  14      322.51      301.53     81.78 o 
 -11   7  14        9.97       15.41     31.75 o 
 -10   7  14      123.69      136.22     46.00 o 
  -9   7  14        0.11       12.92     26.60 o 
  -8   7  14      884.99      830.83     75.00 o 
  -7   7  14       57.90       51.58     32.98 o 
  -6   7  14     1078.33      947.76     79.17 o 
  -5   7  14      259.93      270.05     63.71 o 
  -4   7  14      340.46      407.88     78.73 o 
  -3   7  14      137.30      113.83     53.07 o 
  -2   7  14       60.67       69.16     50.99 o 
  -1   7  14        0.04       29.53     47.14 o 
   0   7  14       70.33       64.68     55.37 o 
   1   7  14        2.47       -2.18     49.53 o 
   2   7  14      276.85      286.56     80.70 o 
   3   7  14       15.38       -9.98     75.77 o 
 -14   8  14       58.75       59.23     42.32 o 
 -13   8  14        2.19        3.65     35.05 o 
 -12   8  14       54.99       90.33     45.96 o 
 -11   8  14      165.29      177.93     53.65 o 
 -10   8  14      198.89      230.73     58.22 o 
  -9   8  14       43.19       46.05     39.97 o 
  -8   8  14      348.18      319.14     66.53 o 
  -7   8  14        0.11      -25.53     28.61 o 
  -6   8  14        2.58        3.02     45.97 o 
  -5   8  14      139.33      191.55     63.05 o 
  -4   8  14        2.17       -1.62     41.05 o 
  -3   8  14      116.95      118.70     58.00 o 
  -2   8  14      155.93      196.31     68.38 o 
  -1   8  14       24.73       18.26     53.95 o 
   0   8  14       26.24       11.41     53.96 o 
   1   8  14       25.76       37.80     60.32 o 
 -13   9  14       20.14      -10.69     37.55 o 
 -12   9  14        3.14       33.14     41.04 o 
 -11   9  14        4.22       12.97     47.36 o 
 -10   9  14      632.24      673.00     92.43 o 
  -9   9  14        4.60       44.83     40.70 o 
  -8   9  14     1126.69     1314.11    282.11 o 
  -7   9  14       27.40       24.43     44.94 o 
  -6   9  14     1025.01     1152.26    164.17 o 
  -5   9  14       65.88       66.00     56.18 o 
  -4   9  14      312.17      428.39    136.07 o 
  -3   9  14        2.65        0.77     56.46 o 
  -2   9  14        1.31       38.40     58.18 o 
  -1   9  14       18.89       14.04     57.56 o 
   0   9  14      169.36      227.51     83.05 o 
 -10  10  14       79.27       54.64     44.77 o 
  -9  10  14       63.22       84.34     49.68 o 
  -8  10  14       29.59       48.89     62.94 o 
  -7  10  14        5.01       22.81     53.57 o 
  -6  10  14        0.51      -13.59     44.67 o 
  -5  10  14      129.00      105.03     67.77 o 
  -4  10  14        5.44       10.53     62.32 o 
  -3  10  14      441.66      444.62     98.61 o 
 -18   1  15       61.53       85.50     67.53 o 
 -17   1  15       64.09      104.10     63.58 o 
 -16   1  15        8.09        4.20     49.92 o 
 -15   1  15     1179.13     1382.86    118.04 o 
 -14   1  15       35.32        5.54     41.34 o 
 -13   1  15     1746.14     2012.67    146.76 o 
 -12   1  15        8.01       13.23     23.18 o 
 -11   1  15     1495.14     1488.11     85.67 o 
 -10   1  15       28.45       23.63     23.47 o 
  -9   1  15      103.89      108.57     30.46 o 
  -8   1  15       12.83       18.96     23.24 o 
  -7   1  15       73.08       94.12     29.10 o 
  -6   1  15        8.24       28.62     24.12 o 
  -5   1  15      990.46      992.62     62.90 o 
  -4   1  15      107.81      134.77     32.72 o 
  -3   1  15     2280.27     2313.80     87.63 o 
  -2   1  15       22.90       43.81     31.56 o 
  -1   1  15     1980.41     1937.75    124.03 o 
   0   1  15       89.68       92.74     44.47 o 
   1   1  15      192.15      190.74     56.14 o 
   2   1  15       10.84       -3.46     36.49 o 
   3   1  15       55.49       87.00     50.80 o 
   4   1  15        0.12        7.87     45.29 o 
 -18   2  15     1215.23     1264.11    122.61 o 
 -17   2  15       13.62       32.20     46.35 o 
 -16   2  15     1083.47     1130.60    109.91 o 
 -15   2  15       20.21       13.50     36.53 o 
 -14   2  15       56.58      100.60     43.42 o 
 -13   2  15       43.16       37.53     29.95 o 
 -12   2  15      122.03      152.31     40.49 o 
 -11   2  15        0.30       11.73     26.98 o 
 -10   2  15     1136.80     1161.03     76.91 o 
  -9   2  15       33.22       45.79     25.37 o 
  -8   2  15     2168.29     2252.43     90.91 o 
  -7   2  15      100.82       90.21     29.37 o 
  -6   2  15     3179.21     3129.91    103.96 o 
  -5   2  15      148.70      124.42     30.61 o 
  -4   2  15      362.24      376.82     45.21 o 
  -3   2  15       45.17       58.56     32.11 o 
  -2   2  15      131.38      152.25     40.95 o 
  -1   2  15        0.07       -3.20     27.21 o 
   0   2  15     1034.62      973.28    101.59 o 
   1   2  15        1.50       -6.56     35.36 o 
   2   2  15     1561.28     1497.74    117.22 o 
   3   2  15        0.05       -2.09     42.02 o 
   4   2  15     1057.07     1237.50    125.03 o 
 -18   3  15        8.52       33.07     48.84 o 
 -17   3  15       25.65       40.42     48.33 o 
 -16   3  15       10.47       16.36     42.44 o 
 -15   3  15      168.03      126.49     50.41 o 
 -14   3  15        0.16        8.66     32.48 o 
 -13   3  15       10.66        7.54     27.64 o 
 -12   3  15        0.07       -3.73     24.52 o 
 -11   3  15       15.70       21.65     27.03 o 
 -10   3  15       37.81       54.94     31.79 o 
  -9   3  15      242.29      204.73     43.42 o 
  -8   3  15      199.70      207.51     38.00 o 
  -7   3  15       49.56       44.14     24.92 o 
  -6   3  15      377.23      357.43     45.30 o 
  -5   3  15       23.29       15.23     22.89 o 
  -4   3  15       81.84       79.63     34.94 o 
  -3   3  15       96.24      112.44     37.80 o 
  -2   3  15        3.29       -2.57     26.22 o 
  -1   3  15      220.07      168.89     41.89 o 
   0   3  15       13.12      -21.52     31.30 o 
   1   3  15       68.38       87.86     48.20 o 
   2   3  15       23.63       28.53     42.63 o 
   3   3  15        0.45       16.34     47.76 o 
   4   3  15       38.83       75.37     80.25 o 
 -17   4  15       20.72       20.44     45.96 o 
 -16   4  15      737.26      772.28    134.03 o 
 -15   4  15       24.43       57.33     40.86 o 
 -14   4  15      187.31      199.68     55.56 o 
 -13   4  15       28.05       15.49     33.70 o 
 -12   4  15       42.16       33.17     30.09 o 
 -11   4  15      206.47      191.46     43.38 o 
 -10   4  15      457.85      444.75     57.83 o 
  -9   4  15        7.54       17.84     25.81 o 
  -8   4  15     1072.95     1095.14     77.94 o 
  -7   4  15       15.20        5.83     25.12 o 
  -6   4  15      746.68      839.65     63.56 o 
  -5   4  15        1.80       -8.20     22.84 o 
  -4   4  15      100.41       92.41     37.68 o 
  -3   4  15       85.36       88.16     37.98 o 
  -2   4  15      178.43      211.65     46.87 o 
  -1   4  15       79.45      112.98     40.83 o 
   0   4  15      423.40      546.80     66.84 o 
   1   4  15        0.06       13.51     40.22 o 
   2   4  15      565.64      741.64     98.72 o 
   3   4  15        0.01       41.15     68.64 o 
 -17   5  15       77.14       64.73     59.89 o 
 -16   5  15       10.18      -12.36     34.52 o 
 -15   5  15      504.58      672.31     98.89 o 
 -14   5  15       58.69       85.81     43.70 o 
 -13   5  15     1594.75     1582.40    119.53 o 
 -12   5  15       97.60       72.14     43.41 o 
 -11   5  15     1288.30     1209.44     83.63 o 
 -10   5  15       35.77       48.91     33.55 o 
  -9   5  15       74.76       52.40     33.64 o 
  -8   5  15       62.21       62.27     32.39 o 
  -7   5  15      326.20      287.60     49.47 o 
  -6   5  15       90.16      102.91     35.63 o 
  -5   5  15     1233.96     1293.40    274.57 o 
  -4   5  15       27.47       52.99     36.15 o 
  -3   5  15     2240.36     2306.22    188.69 o 
  -2   5  15       17.03       -1.71     31.04 o 
  -1   5  15     1735.17     1831.82    124.96 o 
   0   5  15       16.01       14.10     33.07 o 
   1   5  15      184.73      216.20     74.14 o 
   2   5  15      134.84      116.51     82.70 o 
   3   5  15        4.23      -33.41     71.29 o 
 -16   6  15        5.09       10.25     40.96 o 
 -15   6  15       56.46       82.35     50.21 o 
 -14   6  15       60.56       71.00     45.15 o 
 -13   6  15      120.96      134.13     51.52 o 
 -12   6  15       10.28       -7.96     30.81 o 
 -11   6  15       52.66       54.68     40.99 o 
 -10   6  15      111.85      117.29     38.12 o 
  -9   6  15       29.17       10.91     31.04 o 
  -8   6  15      246.71      270.39     50.58 o 
  -7   6  15       10.49        3.36     27.93 o 
  -6   6  15      330.93      349.06     56.50 o 
  -5   6  15       51.54       47.67     45.38 o 
  -4   6  15        1.18        9.13     43.39 o 
  -3   6  15      174.00      194.93     63.27 o 
  -2   6  15        6.64       -9.44     46.52 o 
  -1   6  15       82.99      117.64     58.57 o 
   0   6  15       12.48       30.50     41.83 o 
   1   6  15        5.44       -9.71     62.53 o 
   2   6  15       49.99       84.12     85.35 o 
 -15   7  15      220.30      290.24     73.08 o 
 -14   7  15        5.16       19.82     41.76 o 
 -13   7  15      797.39      917.18    109.30 o 
 -12   7  15       11.53      -26.10     33.20 o 
 -11   7  15      450.22      505.49     78.80 o 
 -10   7  15      197.18      192.55     52.69 o 
  -9   7  15      163.18      227.66     48.00 o 
  -8   7  15        0.57      -10.00     30.14 o 
  -7   7  15       34.88       47.51     37.07 o 
  -6   7  15        5.98      -25.73     43.27 o 
  -5   7  15      443.03      506.58     96.24 o 
  -4   7  15        1.38      -41.00     41.00 o 
  -3   7  15     1104.30     1099.67    132.81 o 
  -2   7  15       16.03       47.19     54.50 o 
  -1   7  15      563.67      600.88    100.45 o 
   0   7  15       18.24       20.66     58.08 o 
   1   7  15       71.71       93.82     68.48 o 
 -13   8  15       15.11       24.81     41.73 o 
 -12   8  15      260.11      303.90     69.67 o 
 -11   8  15       19.89      -19.15     36.11 o 
 -10   8  15      880.63     1121.92    244.73 o 
  -9   8  15       47.80       31.71     40.44 o 
  -8   8  15     1525.46     1501.63    132.18 o 
  -7   8  15        0.46       18.43     51.51 o 
  -6   8  15     1199.80     1095.16    117.11 o 
  -5   8  15       19.59       11.21     51.68 o 
  -4   8  15      230.33      321.36     81.32 o 
  -3   8  15       90.61       41.75     57.29 o 
  -2   8  15       40.93       47.53     62.41 o 
  -1   8  15       94.79       91.42     67.43 o 
 -11   9  15      101.99       94.49     48.31 o 
 -10   9  15      184.87      219.05     62.20 o 
  -9   9  15        7.29       21.38     40.28 o 
  -8   9  15       89.81      106.12     71.70 o 
  -7   9  15       36.98       23.01     58.39 o 
  -6   9  15       16.71       25.41     59.82 o 
  -5   9  15       38.94       78.67     65.53 o 
  -4   9  15        6.09       13.04     57.48 o 
  -3   9  15      121.88      109.16     70.22 o 
 -18   0  16       37.10       57.03     99.81 o 
 -17   0  16       83.90       80.05     93.09 o 
 -16   0  16      221.03      264.39    106.94 o 
 -15   0  16     2267.32     2346.31    213.88 o 
 -14   0  16       85.46       39.72     55.20 o 
 -13   0  16     2841.85     3253.34    231.60 o 
 -12   0  16       17.03       31.89     38.46 o 
 -11   0  16     1633.31     1664.29     94.75 o 
 -10   0  16       24.94        1.28     34.70 o 
  -9   0  16       18.51        6.44     33.00 o 
  -8   0  16      239.81      300.31     63.07 o 
  -7   0  16      836.66      775.39     91.01 o 
  -6   0  16       22.34       56.19     41.96 o 
  -5   0  16     1750.77     1897.02    122.11 o 
  -4   0  16      100.72      110.27     45.81 o 
  -3   0  16     2685.05     2321.66    191.88 o 
  -2   0  16       20.52       28.92     54.39 o 
  -1   0  16     1981.25     1637.26    168.66 o 
   0   0  16       28.55       56.63     62.13 o 
   1   0  16       50.94       66.61     67.42 o 
   2   0  16      243.49      229.56     91.46 o 
   3   0  16        6.71       33.20     76.38 o 
 -18   1  16      254.35      302.62     91.97 o 
 -17   1  16       30.24       66.75     64.36 o 
 -16   1  16      510.58      540.88     99.60 o 
 -15   1  16        0.19       12.87     51.27 o 
 -14   1  16        0.06       17.78     30.45 o 
 -13   1  16       27.50       52.12     33.95 o 
 -12   1  16      131.44      142.05     42.37 o 
 -11   1  16        4.89       -2.36     24.08 o 
 -10   1  16      586.06      635.00     60.37 o 
  -9   1  16        9.40       -1.70     23.64 o 
  -8   1  16     1548.53     1465.61     77.02 o 
  -7   1  16       66.73       72.70     28.86 o 
  -6   1  16      671.81      710.10     60.93 o 
  -5   1  16        1.09       -7.93     24.19 o 
  -4   1  16      105.43      101.22     32.32 o 
  -3   1  16        0.86        6.18     27.87 o 
  -2   1  16       46.90       64.26     42.36 o 
  -1   1  16        8.94       -5.52     33.03 o 
   0   1  16      386.79      390.06     73.11 o 
   1   1  16       91.44       86.01     49.40 o 
   2   1  16      158.51      192.33     63.89 o 
   3   1  16       17.07      -22.98     48.37 o 
 -18   2  16       59.36       31.08     46.59 o 
 -17   2  16      186.35      238.62     72.59 o 
 -16   2  16        2.73        8.48     39.31 o 
 -15   2  16       78.55       96.97     47.45 o 
 -14   2  16        2.11        9.04     33.26 o 
 -13   2  16      437.67      470.96     62.74 o 
 -12   2  16       72.19       73.42     35.20 o 
 -11   2  16      482.66      528.25     66.05 o 
 -10   2  16      110.83       77.76     36.14 o 
  -9   2  16       11.42       15.38     24.41 o 
  -8   2  16      135.87       99.53     32.80 o 
  -7   2  16      168.89      164.96     36.54 o 
  -6   2  16       20.77       25.17     25.34 o 
  -5   2  16      736.56      778.86     63.11 o 
  -4   2  16       18.31       32.67     30.95 o 
  -3   2  16      426.11      472.35     61.90 o 
  -2   2  16        2.64       -2.69     28.28 o 
  -1   2  16      187.98      285.15     67.42 o 
   0   2  16       77.78       42.22     44.53 o 
   1   2  16      192.63      229.91     64.79 o 
   2   2  16        4.03      -26.12     43.93 o 
   3   2  16       67.61       81.51     59.93 o 
 -17   3  16        0.43        2.16     46.42 o 
 -16   3  16      301.16      399.91     77.49 o 
 -15   3  16        0.19        3.78     35.03 o 
 -14   3  16       20.96       33.28     38.94 o 
 -13   3  16       35.38       60.34     35.68 o 
 -12   3  16      276.88      263.19     52.95 o 
 -11   3  16       11.72       18.63     30.02 o 
 -10   3  16     2644.52     2540.51    132.14 o 
  -9   3  16        0.44       13.58     29.46 o 
  -8   3  16     3676.72     3532.14    114.94 o 
  -7   3  16        0.04       -8.58     22.51 o 
  -6   3  16     2095.68     2166.44     91.09 o 
  -5   3  16       26.00       32.96     27.52 o 
  -4   3  16       31.28       43.00     34.37 o 
  -3   3  16       99.24      131.59     42.60 o 
  -2   3  16      228.53      261.88     50.43 o 
  -1   3  16       65.56       67.49     44.92 o 
   0   3  16      491.45      597.64     89.43 o 
   1   3  16        0.17       19.88     43.29 o 
   2   3  16     1775.43     1800.12    136.74 o 
 -17   4  16      119.96      136.73     64.02 o 
 -16   4  16       10.71       11.51     37.33 o 
 -15   4  16      213.99      393.68     76.28 o 
 -14   4  16        1.10       13.77     34.21 o 
 -13   4  16      792.53      800.93     80.26 o 
 -12   4  16      136.98      122.87     40.24 o 
 -11   4  16      625.30      618.76     70.46 o 
 -10   4  16       18.57        8.97     31.17 o 
  -9   4  16       90.01       81.70     36.73 o 
  -8   4  16      177.37      179.86     44.55 o 
  -7   4  16      186.33      198.74     45.88 o 
  -6   4  16      186.17      167.21     38.81 o 
  -5   4  16      902.61      967.67     84.52 o 
  -4   4  16       95.35       93.65     40.26 o 
  -3   4  16      683.56      663.68     74.12 o 
  -2   4  16       29.23       28.77     36.40 o 
  -1   4  16      565.06      656.40     74.60 o 
   0   4  16       79.13       62.16     48.60 o 
   1   4  16      126.06      110.47     58.39 o 
   2   4  16      300.40      274.34     80.70 o 
 -16   5  16      184.05      218.28     67.45 o 
 -15   5  16      174.64      173.95     59.94 o 
 -14   5  16        4.19       53.95     42.59 o 
 -13   5  16      152.48      163.71     54.22 o 
 -12   5  16       79.07      103.36     42.40 o 
 -11   5  16        6.86      -14.46     28.75 o 
 -10   5  16       73.21       72.40     37.25 o 
  -9   5  16        8.62        5.26     31.09 o 
  -8   5  16      219.61      279.44     53.27 o 
  -7   5  16        1.27      -26.29     27.91 o 
  -6   5  16       27.46       -1.78     42.56 o 
  -5   5  16       28.68       27.77     47.60 o 
  -4   5  16      114.30       92.83     44.53 o 
  -3   5  16      186.21      158.53     48.96 o 
  -2   5  16       37.44       31.19     40.58 o 
  -1   5  16       19.94        4.79     39.05 o 
   0   5  16      340.57      341.39     76.52 o 
   1   5  16       12.47       -1.43     59.97 o 
 -15   6  16      732.08      851.48    110.38 o 
 -14   6  16       17.35       23.34     41.82 o 
 -13   6  16     1354.09     1439.06    324.48 o 
 -12   6  16       12.49      -28.43     31.32 o 
 -11   6  16      412.50      470.76     68.33 o 
 -10   6  16      101.78       94.11     42.02 o 
  -9   6  16      110.30       86.98     37.94 o 
  -8   6  16      103.63      123.69     44.90 o 
  -7   6  16      571.78      542.70     69.14 o 
  -6   6  16       21.27       -0.40     43.07 o 
  -5   6  16      786.61      793.13    102.97 o 
  -4   6  16      147.29      132.16     63.92 o 
  -3   6  16     2461.75     2478.03    176.80 o 
  -2   6  16        4.99       -1.75     51.59 o 
  -1   6  16     1322.54     1312.45    153.89 o 
   0   6  16       12.70       40.17     53.75 o 
 -14   7  16      116.35      122.13     56.57 o 
 -13   7  16      129.78      136.90     53.06 o 
 -12   7  16      378.80      478.64     83.50 o 
 -11   7  16      177.62      135.46     53.55 o 
 -10   7  16      318.62      365.19     60.60 o 
  -9   7  16       66.35       89.61     45.54 o 
  -8   7  16     1026.59      919.10    106.16 o 
  -7   7  16      168.04      194.80     69.82 o 
  -6   7  16      513.54      484.64     90.11 o 
  -5   7  16      162.20      207.82     71.99 o 
  -4   7  16      211.70      220.91     75.93 o 
  -3   7  16      186.16      178.08     70.36 o 
  -2   7  16       12.68       22.83     60.16 o 
  -1   7  16       62.49       58.80     65.54 o 
 -12   8  16        3.00      -15.87     38.66 o 
 -11   8  16       90.53      141.84     55.22 o 
 -10   8  16       84.99       94.76     46.70 o 
  -9   8  16        1.32       -2.13     45.98 o 
  -8   8  16       90.09       53.33     62.59 o 
  -7   8  16       61.13       98.22     67.72 o 
  -6   8  16        5.47      -21.32     54.31 o 
  -5   8  16      185.52      108.99     67.25 o 
  -4   8  16        4.07       19.82     60.69 o 
  -3   8  16        3.90        0.38     61.28 o 
 -17   1  17      386.13      518.44     81.21 o 
 -16   1  17        0.21        4.91     45.38 o 
 -15   1  17     1282.29     1403.58    118.67 o 
 -14   1  17       13.37       42.17     44.05 o 
 -13   1  17     1523.59     1556.54    105.73 o 
 -12   1  17       14.40        2.61     31.55 o 
 -11   1  17      488.89      486.89     57.95 o 
 -10   1  17       50.50       49.55     28.67 o 
  -9   1  17        2.07        2.73     29.19 o 
  -8   1  17        9.19       24.44     28.54 o 
  -7   1  17      339.52      381.71     51.59 o 
  -6   1  17       14.97       25.16     27.91 o 
  -5   1  17     1819.15     1779.59    117.13 o 
  -4   1  17        0.33       14.49     31.50 o 
  -3   1  17     2155.91     2024.39    134.81 o 
  -2   1  17      156.20      141.41     58.02 o 
  -1   1  17     1125.62     1180.20    120.27 o 
   0   1  17      124.01      125.53     57.58 o 
   1   1  17       45.61       40.77     50.85 o 
 -17   2  17       20.49       38.63     49.98 o 
 -16   2  17      213.58      291.05     71.62 o 
 -15   2  17       81.77       81.45     43.27 o 
 -14   2  17      108.08       77.24     39.69 o 
 -13   2  17       32.36       39.12     36.28 o 
 -12   2  17      552.04      597.34     72.91 o 
 -11   2  17       51.91       72.07     39.15 o 
 -10   2  17     1590.47     1696.02     86.53 o 
  -9   2  17       15.26       27.32     30.89 o 
  -8   2  17     2794.76     2601.16     92.74 o 
  -7   2  17       50.45       42.12     30.03 o 
  -6   2  17     1464.07     1400.25     78.76 o 
  -5   2  17      241.49      253.60     54.18 o 
  -4   2  17       60.08       53.19     40.74 o 
  -3   2  17       37.30       52.11     36.90 o 
  -2   2  17      293.94      300.17     71.33 o 
  -1   2  17       61.60      134.90     59.39 o 
   0   2  17      963.27      993.11    116.45 o 
   1   2  17        9.35        7.78     50.73 o 
 -16   3  17        8.75        7.08     40.06 o 
 -15   3  17       35.58       46.42     43.14 o 
 -14   3  17        7.18       12.09     31.56 o 
 -13   3  17        4.54       15.76     34.83 o 
 -12   3  17        6.91       -3.31     32.42 o 
 -11   3  17        2.72       -0.26     32.21 o 
 -10   3  17       67.95       80.46     39.53 o 
  -9   3  17       10.86        7.14     32.67 o 
  -8   3  17      343.00      388.63     51.71 o 
  -7   3  17       64.75       31.84     28.76 o 
  -6   3  17       40.54       62.88     31.73 o 
  -5   3  17        8.27        4.56     35.08 o 
  -4   3  17       35.35       40.21     40.09 o 
  -3   3  17       26.98        6.77     36.65 o 
  -2   3  17       18.22       14.55     42.30 o 
  -1   3  17       22.16        2.64     42.52 o 
   0   3  17       79.06       66.65     55.96 o 
 -16   4  17      140.49      190.65     63.86 o 
 -15   4  17        0.35       -3.63     40.54 o 
 -14   4  17       14.57       -1.57     38.33 o 
 -13   4  17        1.34       12.93     33.49 o 
 -12   4  17      651.64      654.56     77.02 o 
 -11   4  17        1.80      -16.23     33.35 o 
 -10   4  17     1517.83     1330.53     94.38 o 
  -9   4  17      111.78      105.02     42.33 o 
  -8   4  17     1658.64     1617.74    112.96 o 
  -7   4  17        0.11        4.88     35.70 o 
  -6   4  17      628.52      574.49     73.37 o 
  -5   4  17        1.39       25.07     38.93 o 
  -4   4  17        6.49        7.26     38.93 o 
  -3   4  17       93.32      112.52     48.86 o 
  -2   4  17      270.45      288.24     60.98 o 
  -1   4  17        5.80        8.04     46.74 o 
   0   4  17      606.50      705.77    106.33 o 
 -15   5  17      812.66     1011.35    146.86 o 
 -14   5  17       21.59       16.80     41.56 o 
 -13   5  17     1558.13     1689.16    130.57 o 
 -12   5  17       10.35       -2.77     30.50 o 
 -11   5  17      547.88      533.74     72.99 o 
 -10   5  17       45.35       20.04     37.11 o 
  -9   5  17        6.91        2.09     34.18 o 
  -8   5  17       37.90       48.02     37.07 o 
  -7   5  17      446.59      495.82     86.71 o 
  -6   5  17       77.98       75.74     71.50 o 
  -5   5  17     1237.96     1311.12    137.08 o 
  -4   5  17       21.24       51.20     45.13 o 
  -3   5  17     1323.89     1339.40    172.48 o 
  -2   5  17       39.92       37.46     45.34 o 
  -1   5  17      568.10      507.07     95.98 o 
 -13   6  17       99.40       80.27     63.65 o 
 -12   6  17        3.61       24.31     39.88 o 
 -11   6  17        0.41      -18.59     37.13 o 
 -10   6  17       66.87       64.19     44.58 o 
  -9   6  17        7.89       16.47     39.77 o 
  -8   6  17      271.42      288.71     62.65 o 
  -7   6  17       10.50       41.32     60.68 o 
  -6   6  17       50.17       74.36     61.82 o 
  -5   6  17       55.01       71.59     60.93 o 
  -4   6  17        6.13        8.01     56.62 o 
  -3   6  17       33.74       54.61     63.79 o 
  -2   6  17       14.97       26.83     62.08 o 
 -12   7  17        0.79       -4.74     55.71 o 
 -11   7  17       22.02       40.88     45.37 o 
 -10   7  17        2.58       -3.03     40.03 o 
  -9   7  17        8.01       -1.81     46.26 o 
  -8   7  17        3.61       19.06     61.41 o 
  -7   7  17      219.35      186.08     71.75 o 
  -6   7  17        9.59      -13.45     58.33 o 
  -5   7  17      498.19      522.59    101.12 o 
  -4   7  17        0.73        2.43     61.42 o 
 -16   0  18        6.26       25.87    102.25 o 
 -15   0  18     2260.65     2329.92    155.14 o 
 -14   0  18        0.28       20.17     64.57 o 
 -13   0  18     2119.68     1844.82    199.41 o 
 -12   0  18       18.87       47.87     52.00 o 
 -11   0  18      392.76      406.04     79.86 o 
 -10   0  18      257.10      257.51     68.40 o 
  -9   0  18      124.18      110.47     58.70 o 
  -8   0  18      269.87      310.66     73.27 o 
  -7   0  18      928.08      956.03    110.06 o 
  -6   0  18       83.09      104.49     57.61 o 
  -5   0  18     2041.92     2232.73    139.71 o 
  -4   0  18      131.36      176.60     85.96 o 
  -3   0  18     2585.67     2460.58    221.00 o 
  -2   0  18       43.59       54.79     74.55 o 
  -1   0  18      438.12      619.22    145.44 o 
 -16   1  18       79.21       76.65     54.41 o 
 -15   1  18       25.30       -7.42     43.33 o 
 -14   1  18       93.43      139.56     60.34 o 
 -13   1  18        1.39      -15.83     35.72 o 
 -12   1  18      372.06      397.34     66.91 o 
 -11   1  18       19.58       -4.78     31.67 o 
 -10   1  18      586.67      577.74     64.94 o 
  -9   1  18       67.81       52.15     35.87 o 
  -8   1  18      809.07      768.71     71.67 o 
  -7   1  18       55.26       38.12     36.08 o 
  -6   1  18      157.71      158.87     44.58 o 
  -5   1  18       35.77       -2.10     36.95 o 
  -4   1  18        2.17        9.06     43.93 o 
  -3   1  18       31.39       12.25     46.43 o 
  -2   1  18      285.72      299.10     76.84 o 
  -1   1  18       56.03       60.38     58.31 o 
 -15   2  18      148.55      277.73     69.45 o 
 -14   2  18       21.49       30.15     43.91 o 
 -13   2  18      409.23      454.60     70.64 o 
 -12   2  18       92.82      112.00     48.91 o 
 -11   2  18      296.35      279.68     58.38 o 
 -10   2  18        1.78        3.05     32.25 o 
  -9   2  18        9.55       -2.33     33.33 o 
  -8   2  18        0.93       -6.49     32.92 o 
  -7   2  18      220.50      288.03     50.21 o 
  -6   2  18      132.12      122.35     47.45 o 
  -5   2  18      339.69      329.73     63.42 o 
  -4   2  18        9.02      -25.97     34.50 o 
  -3   2  18      159.88      164.69     60.54 o 
  -2   2  18        7.51        7.23     48.17 o 
  -1   2  18      185.38      247.44     76.21 o 
 -15   3  18       21.53       43.76     49.19 o 
 -14   3  18       27.80       21.42     40.38 o 
 -13   3  18      104.51       73.74     45.56 o 
 -12   3  18      639.03      636.87     80.27 o 
 -11   3  18        7.71       21.33     38.58 o 
 -10   3  18     2307.34     2210.19    128.70 o 
  -9   3  18        3.72       15.63     37.44 o 
  -8   3  18     2092.51     1989.94     86.63 o 
  -7   3  18       51.37       72.41     38.59 o 
  -6   3  18      311.82      319.79     63.61 o 
  -5   3  18      222.70      240.82     57.23 o 
  -4   3  18       19.11        5.06     42.17 o 
  -3   3  18       94.06      122.28     57.80 o 
  -2   3  18      141.39      173.80     65.00 o 
 -14   4  18        0.88       22.64     46.88 o 
 -13   4  18      762.12      743.46     87.08 o 
 -12   4  18       20.14       15.13     40.84 o 
 -11   4  18      131.46      129.97     49.38 o 
 -10   4  18        0.64       31.85     41.49 o 
  -9   4  18       65.39       72.88     44.03 o 
  -8   4  18       17.03       31.42     41.17 o 
  -7   4  18      209.49      227.07     73.65 o 
  -6   4  18        1.88       15.25     44.22 o 
  -5   4  18      369.45      404.70     70.20 o 
  -4   4  18       61.42       53.24     45.82 o 
  -3   4  18      280.66      308.47     69.62 o 
 -13   5  18        3.32       -5.40     44.71 o 
 -12   5  18       97.25       79.96     47.03 o 
 -11   5  18      132.44      129.00     51.51 o 
 -10   5  18      110.47      148.58     51.20 o 
  -9   5  18        9.96      -19.98     37.73 o 
  -8   5  18       21.35       34.50     57.82 o 
  -7   5  18      108.64      129.04     70.98 o 
  -6   5  18       91.11       84.05     66.19 o 
  -5   5  18        4.02      -50.68     50.68 o 
  -4   5  18       31.16       56.99     52.05 o 
 -11   6  18       61.54       56.95     47.45 o 
 -10   6  18      155.17      113.69     55.46 o 
  -9   6  18       20.01       27.39     52.19 o 
  -8   6  18       45.76       58.02     67.11 o 
  -7   6  18      143.89      216.75     81.88 o 
  -6   6  18        5.17        9.85     64.85 o 
 -14   1  19       15.51        7.16     50.39 o 
 -13   1  19      500.31      451.68     75.13 o 
 -12   1  19      133.71      141.30     55.91 o 
 -11   1  19       62.64       68.17     44.72 o 
 -10   1  19      255.27      300.06     58.24 o 
  -9   1  19       74.18       70.71     43.62 o 
  -8   1  19      321.90      310.49     58.21 o 
  -7   1  19      386.92      413.88     65.50 o 
  -6   1  19      199.73      208.66     59.57 o 
  -5   1  19      918.75      896.14    115.00 o 
  -4   1  19       16.07      -25.39     50.77 o 
 -14   2  19      215.31      274.84     67.87 o 
 -13   2  19       32.51       28.11     44.69 o 
 -12   2  19      340.64      413.10     72.52 o 
 -11   2  19        0.73        4.63     36.81 o 
 -10   2  19      971.42      927.60     82.60 o 
  -9   2  19       18.31       17.06     39.29 o 
  -8   2  19      951.17      942.16     81.09 o 
  -7   2  19       32.61       29.66     45.15 o 
  -6   2  19      271.18      275.77     63.88 o 
  -5   2  19       96.90       90.47     51.91 o 
  -4   2  19       23.08       26.50     54.51 o 
 -13   3  19        4.60       18.99     43.46 o 
 -12   3  19       65.51       67.67     49.39 o 
 -11   3  19        0.10        2.96     41.56 o 
 -10   3  19        6.77       18.85     42.88 o 
  -9   3  19        5.23       -7.95     43.09 o 
  -8   3  19        1.62       -6.04     36.79 o 
  -7   3  19       26.43       32.71     47.09 o 
  -6   3  19       49.54       27.13     48.06 o 
  -5   3  19       31.51       22.20     48.32 o 
 -11   4  19       16.83       28.45     44.90 o 
 -10   4  19      594.65      634.42     83.82 o 
  -9   4  19        0.10      -44.34     44.34 o 
  -8   4  19      623.83      672.37    108.49 o 
  -7   4  19      120.28       87.08     54.81 o 
  -6   4  19       50.85       77.02     53.10 o 
 -10   0  20      153.11      211.35     80.57 o 
  -9   0  20       59.77      103.58     68.50 o 
                                                 
